# Supplementary material for: HDG-select: A novel GUI based application for gene selection and classification in high dimensional datasets
Source: PLoS One. 2021 Jan 28;16(1):e0246039. doi: 10.1371/journal.pone.0246039 (PMC7842997; doi:10.1371/journal.pone.0246039)
Supplement: S1 Dataset — (CSV) [file pone.0246039.s001.csv]

samples	V1	V2	V3	V4	V5	V6	V7	V8	V9	V10	V11	V12	V13	V14	V15	V16	V17	V18	V19	V20	V21	V22	V23	V24	V25	V26	V27	V28	V29	V30	V31	V32	V33	V34	V35	V36	V37	V38	V39	V40	V41	V42	V43	V44	V45	V46	V47	V48	V49
1	-0.788349937	-0.756912988	-1.414095164	-0.718028113	0.473398344	3.113805259	2.749407122	2.628862307	3.14684884	2.87057512	3.200940339	3.200940339	-0.531331473	-1.414095164	-0.42117059	2.416141812	2.390039926	0.817820924	1.673261766	-1.161634781	0.129455208	-0.312034264	-1.039349246	-0.474583879	-1.414095164	-1.414095164	0.480218392	-0.204929973	-1.414095164	-0.262014785	0.806026524	-0.998142531	0.753072196	0.141039256	0.428974668	0.137744558	0.196844215	-1.182539966	0.789253063	-0.155764732	-0.507534421	-1.069969494	1.41145894	-0.244258717	-0.752509418	-0.936940907	-0.032347929	0.68154396	-0.879599908
2	-1.335163026	-1.335163026	-1.335163026	-1.205542051	-0.05522577	0.251215375	-1.213103475	1.04030045	3.097184077	2.953192625	3.097184077	3.097184077	0.092838476	-0.963760138	-0.420498528	1.370299201	1.847181226	0.306247056	1.688044053	-0.372795806	0.121310341	-0.086016467	-0.490658344	-0.534930617	-1.335163026	-0.87689715	0.431489228	-0.538430978	-1.335163026	-0.059269013	0.62266467	-0.297773068	0.845851874	-0.666650125	1.116290876	0.411626482	0.45990224	-0.81217577	0.625444531	-0.650551255	0.222342035	-0.630836219	2.115276153	-0.153313121	-1.335163026	-1.335163026	-1.335163026	0.799351364	-0.187836943
3	-1.423498758	-1.423498758	-1.389461076	-0.069438377	0.911507017	2.080529074	1.603549089	1.702696689	2.980989023	2.980989023	2.980989023	2.980989023	0.144400134	-1.423498758	-0.880278315	1.617493919	1.623735597	0.509014402	1.555845548	0.013939262	0.493904559	0.33777013	-1.423498758	-0.316675608	-1.119181318	-0.314254826	1.374847876	-0.307032735	-1.423498758	0.135807493	1.14272521	-0.467180455	0.789714065	-0.099111341	0.68086542	0.468775754	0.612168054	-0.171884274	0.591133344	0.200944092	-0.104789767	-1.423498758	1.833157561	0.195586978	-1.348709475	-1.423498758	-0.27410224	0.533020284	-0.042512237
4	-0.941616131	-1.3627031	-1.3627031	-0.959263187	-0.05264664	2.210508865	1.520901152	1.625528044	3.244964011	3.000395159	3.295969295	3.309298378	-0.806394057	-1.3627031	-0.483097584	1.785930441	1.578856263	0.167295397	1.262074941	-1.3627031	-0.272032955	0.138913653	0.088941351	-1.210337146	-1.3627031	-0.434817462	1.123443663	-0.462095307	-1.3627031	-0.500973095	0.82610532	-0.564485166	1.009747225	0.14071338	0.812339682	0.366050541	0.36323106	-1.008045985	0.66405604	0.505539306	-0.054867534	-1.3627031	1.793425678	-0.369962488	0.154985912	-1.3627031	-0.27768058	0.767945357	0.169040535
5	-1.373415231	-0.527129576	-1.373415231	-1.191340026	0.068572476	0.96380802	1.654827949	-0.319908903	3.193077291	3.21633732	3.273601733	3.273601733	-0.39537474	-1.373415231	-0.408048119	0.84682388	0.784808292	-0.000304873	0.444244051	-1.373415231	-1.206474866	-1.373415231	-1.221864086	-0.752582627	-0.583321255	-0.334512673	-0.302686382	0.19415029	-1.373415231	0.218612217	0.102075128	-0.830143214	-0.379775777	0.125531152	0.555438411	0.478800492	0.734000798	-0.560429137	0.768183752	-0.488009036	-0.11096597	-0.892954371	1.899868529	0.236144532	-1.373415231	-0.757242367	-0.647321937	0.623055686	-0.931687995
6	-1.192833271	-0.588619557	-1.192833271	-0.673350434	0.108234217	2.230368756	1.850323847	1.729100489	3.47088739	3.47088739	3.47088739	3.47088739	-0.369392659	-1.192833271	-0.459981369	2.17512972	2.311322338	-0.256585673	1.379906168	-0.177181531	0.409748955	0.601859005	-0.280106144	-1.192833271	-1.192833271	-0.419493399	0.658718062	-1.105250053	-1.192833271	-0.91027689	1.215044829	-1.192833271	0.763952306	0.313287134	0.941274444	0.681707592	0.416152662	-0.91027689	0.336195448	-0.311259238	-0.851393018	-1.192833271	1.879666112	0.147529299	0.083366252	-1.192833271	-0.246686888	0.827278959	0.181101188
7	-1.088858808	-1.33742052	-1.33742052	-1.33742052	-0.101304854	3.334309536	2.991992317	3.334309536	3.038686431	3.079035354	3.18308396	3.272197293	-0.843574931	-1.33742052	-1.021143993	2.668343828	1.637283038	0.498713915	2.063723218	-0.843574931	0.077275615	0.042992115	0.06331317	-0.859867505	-1.33742052	-1.088858808	-0.040845839	-0.290037942	-1.068016263	-0.383097567	1.063132697	-1.33742052	0.819111425	-0.192168235	0.842681867	0.081226292	0.534335018	-1.249686888	0.740703466	0.765403778	0.142234547	-1.33742052	1.617439018	-0.304909129	-1.33742052	-0.989067353	-0.15575928	0.705370524	0.192489091
8	-1.335413943	-1.335413943	-1.335413943	-0.486427036	0.245674128	1.967547956	1.12864643	0.970912469	2.626409764	2.021026546	3.229401392	3.229401392	0.088484379	-1.335413943	-1.209706434	2.042736757	2.096807158	0.793953218	0.802343579	-1.335413943	-0.317785405	0.798996821	0.612431051	-0.359351094	-1.335413943	-1.335413943	0.799834678	-0.55550891	-1.335413943	-0.362394888	1.24408961	-1.01370717	0.938483996	0.76308284	1.072919027	0.749015063	0.29691238	-1.335413943	0.495857076	-0.533115051	0.164588608	-1.326464215	1.694816705	-0.406126288	-0.767622732	-1.335413943	0.464797622	1.216060931	0.63383517
9	-1.424392336	-0.062956905	-1.424392336	-0.998825724	0.269725591	2.663121166	2.175010745	2.721358931	2.837149717	2.812979119	2.837149717	2.837149717	-0.323539896	-1.424392336	-0.43987789	2.029367449	1.655279429	0.253945831	2.248909529	0.153764322	0.257352261	0.05742381	-1.424392336	-0.850806871	-1.095200882	-0.466285223	0.846710362	0.416841654	-1.424392336	-0.161442669	1.046678985	-0.283757953	0.776451926	-0.277307085	0.588318169	0.364646564	0.742810236	-0.312298979	0.556393098	-0.675395889	-0.482537678	-1.424392336	1.807263328	0.162690431	-0.930837301	-1.191269419	-0.513176312	0.488653252	-0.107250708
10	-0.104142291	-0.63548085	-1.185748659	-0.786689899	0.454821769	-1.185748659	-1.185748659	-1.185748659	3.435517253	3.435517253	3.435517253	3.435517253	-1.185748659	-1.185748659	-0.126626473	-1.185748659	0.336233224	0.677629169	0.567729444	-1.185748659	-0.554594426	-0.630518641	-0.582329456	-1.074461795	-1.185748659	-0.536562885	-0.366094966	-0.431299963	-1.185748659	0.076559807	0.698562575	-1.185748659	0.881285902	-0.185392868	1.049180569	0.161273921	0.266908127	-0.527679272	0.820007608	-0.305248868	-0.170341895	-1.185748659	1.96745794	-0.109711502	-0.905764443	-1.185748659	-1.185748659	0.880344752	0.12315176
11	-1.243743654	-0.125131258	-1.243743654	-1.243743654	-0.370180374	0.602921223	-1.066186493	1.205323462	3.287961453	3.287961453	3.287961453	3.287961453	-0.376919396	-1.243743654	-0.58551789	1.192583844	1.940526629	0.582367256	1.259963347	0.050332311	0.091298956	-0.429151609	-0.924370335	-0.802021347	-1.243743654	-0.242179546	0.501412067	1.60618617	-1.243743654	0.169826628	0.820272262	-0.109953846	1.213336867	0.278453598	0.443953192	1.092067105	0.950935501	-0.188560253	0.900617049	-0.469495549	-0.629297062	-0.488454143	1.961232138	0.03126576	-0.611526998	-1.226061567	-1.030321583	0.819386871	-0.393992884
12	-1.01377406	-1.01377406	-1.01377406	-1.01377406	-0.610357046	3.243553091	2.588294998	2.8207305	3.876029933	3.876029933	3.571493208	3.876029933	-0.182401007	-1.01377406	-0.370337036	2.596283112	3.022708295	0.220373904	1.622596236	-0.452823762	0.820296278	0.01536492	0.21769386	-0.421057967	-0.760992604	-0.573056574	0.758019284	-1.01377406	-1.01377406	-0.223936541	0.791142005	-1.01377406	0.525247786	0.156764212	0.931381199	0.057473057	-0.365408764	-1.01377406	0.366597534	0.184938009	0.20145513	-1.01377406	2.382936272	0.20145513	0.546466315	-1.01377406	-1.01377406	0.998109987	0.148148878
13	-1.318316435	-0.584718157	-1.318316435	-0.699051848	0.48862523	-1.318316435	-1.318316435	-1.318316435	2.826897429	2.791572728	3.070291686	3.151725577	-0.781255475	-1.318316435	-0.877250442	-1.318316435	0.609060867	-0.195019873	0.626657227	-1.318316435	-1.047494277	-0.893411745	-1.318316435	-1.226399651	-1.318316435	0.68380299	0.677430493	0.652409674	-1.318316435	0.47378371	0.649585193	-0.588555925	0.464524583	0.19903831	0.43011991	0.598131873	0.31250996	0.042848487	0.98313174	-1.318316435	-0.362518309	-1.150424448	1.588126591	0.334359547	-1.234370441	-0.371490539	0.021944746	0.264197764	-1.226399651
14	-1.356060601	-1.244464069	-1.356060601	-0.794336551	1.110543728	0.662312344	0.253744613	1.340154304	3.278064462	2.990390325	3.278064462	3.278064462	-0.932626546	-1.356060601	-0.054427322	0.321636082	1.269843296	0.621359435	2.000295401	-0.132282204	-0.106360296	0.258431176	-0.652877234	-0.898804279	-1.356060601	-0.308371072	0.375280068	0.445197432	-1.356060601	-0.501316733	0.833449943	-0.950019392	0.737245592	0.031402072	0.668299886	0.42594661	0.456556073	-0.154052431	0.720491052	-0.365177733	0.284543378	-1.356060601	1.766150414	0.000928827	-1.152308934	-1.356060601	0.093199641	0.555140403	-1.356060601
15	-1.339686102	-1.339686102	0.215442756	0.448726775	1.122897516	2.343226037	2.36176786	1.549854552	3.090076932	2.980357898	3.090076932	3.090076932	-0.861269393	-1.339686102	-0.43170157	1.560303936	1.785201786	-0.214405405	1.287643505	-0.876537942	-0.052468974	-0.58653002	-1.339686102	-0.856238659	-1.009375497	0.061580977	0.145089153	0.89166127	-1.339686102	-0.422497655	-0.224076748	-1.015374351	0.268184844	0.130635339	0.618853318	0.602031666	0.237210213	-0.65547346	0.529253712	-0.734686575	-0.160783511	-1.264467639	1.996737156	0.244347046	-1.339686102	-1.297100591	-1.339686102	0.378488105	0.08065051
16	-0.585923495	-1.357386275	-1.357386275	-1.234738326	0.363958412	-1.357386275	-1.357386275	-1.357386275	3.026584076	3.200053367	3.278107803	3.393189266	-1.083435242	-1.357386275	-0.959317839	-1.156033002	0.892236076	0.777107118	1.212973696	-0.549685088	-0.690035354	-0.90005489	-0.499699721	-0.990418439	-1.357386275	-1.148514552	0.420267809	-0.166211507	-1.357386275	0.091197137	0.621259397	-1.0695677	0.764581409	-0.495963022	0.386018552	0.110904011	0.390368871	-1.055902612	0.120604014	-0.163593206	-0.332164449	-1.357386275	1.917474884	0.027327924	-1.357386275	-0.477500058	-1.357386275	1.029001327	-0.65845504
17	-1.510219388	-1.052040672	-1.510219388	-0.695577819	0.237352542	-1.510219388	-1.510219388	-1.510219388	2.732155724	2.559038435	2.678096038	2.732155724	-0.181765994	-1.086566828	-0.63475774	-1.510219388	0.328312304	0.683760389	1.258611849	-1.510219388	-0.951975905	-0.336903883	-1.453663027	-1.005067228	-1.323692053	-0.425660402	0.515210248	-0.180061799	-1.510219388	-0.727732066	0.223811067	-0.475053262	0.64596933	-0.10832204	1.245723154	0.538593797	0.001342493	-0.13209352	0.693396315	-0.29876464	-0.446472449	-0.575328136	1.769014186	-0.318620855	-1.510219388	-1.510219388	-1.510219388	1.012943353	0.285533407
18	-1.179975696	-1.179975696	-1.179975696	-1.179975696	0.402839789	0.844662291	0.954150418	-0.220244061	3.669966608	3.669966608	3.669966608	3.669966608	-0.117461387	-1.179975696	0.311029627	1.963202847	2.753773018	0.726201666	2.216769858	0.108271215	0.195960883	0.229338697	-1.179975696	-0.532032653	-1.179975696	-0.701424351	0.852668737	0.695820004	-1.179975696	-0.607715004	0.540197658	-0.623598266	0.222755749	0.05729268	0.936577662	0.504800244	-0.004905453	-0.628951898	0.549628204	-0.347349522	-0.165816774	-0.97441076	1.928000374	0.080570118	-1.179975696	-1.179975696	-0.004905453	0.827276349	0.123049153
19	-1.207606614	-1.207606614	-1.207606614	-0.988318918	0.033789921	-1.207606614	-1.207606614	-1.207606614	3.373835094	3.490051046	3.130116134	3.44367984	-0.744023091	-1.207606614	-0.797914838	-0.855052811	0.963797142	0.774888811	1.167406292	-1.207606614	-0.372982901	-0.791773468	0.135809361	-0.438164813	-1.207606614	-0.213870043	0.773713779	0.415085407	-1.207606614	-0.008154521	0.930501147	-1.207606614	0.677264407	-0.290095123	0.607048026	-0.024374378	-0.237465821	-0.965992276	0.450449941	0.131192133	-0.425597233	-1.207606614	1.762507556	-0.472515659	-1.207606614	-0.749862116	-1.207606614	0.778405202	-1.207606614
20	-0.584719573	-0.292428127	-1.534413371	-0.329242911	1.149798933	-1.534413371	-1.534413371	-1.534413371	2.358675685	2.212747721	2.203514222	2.544244646	-0.667750663	-1.224797654	-0.754247931	-0.604687033	0.242028327	0.168247288	0.81693976	-0.80773942	-0.582258165	-1.534413371	-0.043858157	0.947504832	-1.534413371	0.149681927	0.500512721	0.192039698	-1.534413371	0.169212632	0.249047139	-0.584719573	0.892163433	0.31364211	0.496028419	0.486334104	0.524428863	-0.383024956	0.824232061	-0.665021801	-0.322099318	-1.518499011	1.949563107	0.31605668	-1.534413371	0.033994451	-1.136851265	1.034883712	-1.457817447
21	-1.045769178	-1.045769178	-1.045769178	-1.045769178	0.223817213	-1.045769178	-1.045769178	-1.045769178	-0.4717623	-1.045769178	0.536813146	-1.045769178	-1.045769178	-1.045769178	-0.491317601	-1.045769178	1.260249419	0.774149482	0.594000381	-0.665041541	-1.010106315	-1.045769178	-1.045769178	-0.457366963	-1.045769178	0.477490823	-0.375475876	0.913965465	-1.045769178	0.789984744	0.421300812	-0.552641045	0.887235543	-0.119345107	-0.752903014	0.028759358	0.305557522	0.095945481	0.371030623	-1.045769178	-0.13590816	-1.045769178	1.293472285	-0.821302652	0.198716118	-0.40196182	-1.045769178	0.816170195	0.228307525
22	-1.111595482	-1.111595482	-1.111595482	-1.111595482	-0.712425771	3.652122757	3.484269467	3.217603261	3.515386412	3.323184594	3.068084769	3.306462637	-0.128548837	-1.111595482	-0.647257984	2.943185073	3.028915975	0.618977527	1.197854099	0.1537485	0.25750659	0.306415786	-0.89466673	-1.111595482	-1.111595482	-1.111595482	0.777149692	1.193837698	-0.83688655	-0.108993305	0.851894114	-1.111595482	0.544836512	0.864555185	1.465272862	0.473048372	0.399073712	-1.111595482	1.176778585	0.191967786	-0.019825441	-0.80927775	1.729404099	-0.433240849	0.374346426	-1.111595482	-0.41073062	1.064582747	0.285463319
23	-1.187118125	-1.187118125	-1.187118125	-1.187118125	0.512841695	3.655193904	3.655193904	2.700902797	3.655193904	3.655193904	3.655193904	3.655193904	-0.0194926	-1.187118125	-0.511568802	2.926274786	3.245185025	0.061185082	1.576975754	-0.511568802	-0.184510849	0.045586084	-0.123142046	-0.540194473	-1.187118125	-0.907876932	0.911410151	-0.312869125	-1.187118125	0.045586084	0.805225604	-1.187118125	0.222159875	-0.636961238	0.735336058	0.404070096	0.163772121	-0.626300596	0.509623758	-0.33996556	-0.016690491	-1.187118125	1.898461022	-0.697824142	-0.17786192	-1.187118125	-0.404951862	0.882413916	0.572006591
24	-1.434645277	-1.434645277	-1.434645277	-1.078524264	0.308284131	-1.434645277	-1.434645277	-1.434645277	2.93753042	2.849421378	2.934752109	3.256640546	-0.591367962	-1.434645277	-1.434645277	-0.606337676	0.756312366	0.566105081	-1.029540108	-1.398391233	-1.434645277	0.078580512	-0.718518754	-0.450469647	-0.295316322	-0.200624176	0.867678562	0.18865253	-1.434645277	-0.359475617	0.524870937	-1.123623923	0.955291969	0.599456509	0.503542932	0.477048568	0.73268807	-0.116956681	0.362754063	0.201336909	0.593294089	-0.489532909	1.835791403	0.474708415	-0.157844117	-0.606337676	-0.082071045	-0.084213247	0.127611077
25	-1.217174178	-1.217174178	-1.217174178	-0.623142506	0.636143064	2.366264247	1.796724468	2.234913929	3.441763976	3.440041136	2.860685071	3.249740587	-0.132365239	-0.493381415	0.442809471	2.922216968	2.981588719	1.057794767	1.312400051	0.082559105	0.778173544	-0.372367559	0.100213225	1.304193226	-1.217174178	-0.544870756	0.224703645	-1.217174178	-1.16368414	-0.735480771	0.744130768	-0.876084061	0.436770068	0.12181389	0.524814154	0.027463416	-0.028632855	-1.217174178	0.681338027	-0.472751649	-0.368717511	-0.365081918	2.081074969	0.273029852	-1.217174178	-1.217174178	-1.217174178	1.147246392	-0.88243693
26	-1.24631406	-1.24631406	-1.24631406	-1.24631406	0.221190766	-1.24631406	-1.24631406	-1.24631406	2.581032854	2.816957974	2.724775632	3.346738057	-0.748708898	-1.24631406	-0.82660768	-0.173357877	1.656979176	0.661660307	0.654752808	-1.24631406	-0.638270198	-0.427868646	-1.041570542	-1.158862994	-1.24631406	-0.28535519	0.660512662	-0.308172678	-1.24631406	-0.764853744	0.465478671	-1.126090163	0.650118749	-0.096851772	0.421847232	-0.055837493	0.402276281	-1.094447658	0.64312348	-0.217128102	-0.610322604	-1.24631406	1.971282591	-0.058347869	-1.24631406	-0.874282908	-1.24631406	0.719442312	-0.924571751
27	0.113920013	-0.05315468	-1.216362346	-1.216362346	0.283577352	2.846938616	2.20974107	1.803093566	3.0413167	2.770816215	3.234828587	3.496006423	-0.833712861	-1.216362346	-0.568134644	2.354791542	2.134414885	0.318004245	2.282204798	-1.216362346	-0.18704669	0.515900164	0.249741123	-0.680968898	-1.216362346	-0.586798866	1.030982788	-1.216362346	-1.216362346	-0.168839954	1.335111536	-1.216362346	1.513181116	0.102773255	1.080793912	0.488181276	0.780498192	-0.83988241	1.16308325	0.805032436	0.796572116	-1.216362346	1.929232796	-1.216362346	-1.216362346	-1.216362346	-1.216362346	0.952664268	0.521631748
28	-1.385727619	-1.385727619	-1.385727619	-1.136906603	0.287685739	0.734350667	0.053101752	1.316436286	3.162779412	2.938160619	3.146158063	3.162779412	0.359528711	-0.084752334	0.387223317	1.158730724	1.549305982	0.821680734	0.793768299	-0.168284861	-0.016088784	-0.168284861	-0.810480934	-0.703873009	-1.385727619	-0.868951241	0.476802735	-0.066058628	-1.385727619	-0.466161594	0.747714968	-0.604851112	1.113036101	0.378503877	0.755145726	0.198935527	0.086658992	-1.342000564	0.839817478	-0.286315129	-0.029801812	0.269494718	1.662815482	0.329630046	-1.385727619	-1.385727619	0.547934971	0.997214059	0.275131384
29	-1.063445157	0.472542855	-1.063445157	-1.063445157	-0.411428414	0.314724938	-1.063445157	-1.063445157	3.564805724	3.643011981	3.05053266	3.412750201	0.532503188	0.162283741	0.878729724	-0.145795165	1.048376282	-0.118618159	-0.014240591	-1.063445157	-1.063445157	-0.645140653	0.009387412	-1.036033833	-1.063445157	-0.513224127	0.172123079	0.461863094	-1.063445157	-0.340739047	0.267378979	-0.19900377	-1.063445157	-0.52352811	0.982355442	0.365747098	0.650717483	-1.063445157	0.412221071	-1.063445157	0.018094978	-1.063445157	2.204537024	0.596594244	0.417869915	-1.063445157	-0.345002728	1.097463621	-0.28702454
30	-0.30163795	-0.848925222	-1.272406126	-1.02458493	-0.081460599	-1.272406126	-1.272406126	-1.272406126	2.91858486	2.821773138	2.91858486	2.91858486	-0.109253988	-1.272406126	-0.058360275	-0.663668757	1.18851804	-0.117369854	0.949415943	-0.140108738	-0.458335623	0.074610203	-0.165650447	-0.552907095	-0.176530483	-1.272406126	0.487994873	-1.272406126	-1.272406126	-0.19424232	-0.13384487	0.285903437	0.646190785	-1.108198517	1.377052891	0.315398813	0.501596308	-1.108198517	0.644571603	-0.010421925	0.114053361	-1.043142627	2.100611584	0.024648431	0.093778168	-1.272406126	-0.396038814	0.905110458	-0.636464041
31	-1.228487646	-1.228487646	-1.228487646	-1.228487646	-0.271084456	2.757987685	2.002823469	1.73836589	3.263067522	3.243266921	3.263067522	3.263067522	-0.145440038	-1.228487646	-0.142840902	2.009005137	2.253624544	0.060333671	1.243335308	-0.852123493	-0.235797182	0.343853136	0.170739577	-0.526685154	-1.228487646	-1.067132122	0.809312112	-1.136128491	-1.228487646	-0.155913594	0.811963153	-1.228487646	0.820743038	-0.051674996	1.244418546	0.554711985	0.297748691	-1.228487646	0.422603983	-1.228487646	0.304036499	-1.228487646	1.757366038	0.144871196	-0.728181991	-1.228487646	0.009384053	0.825100532	0.330272227
32	-1.404189209	-0.903594816	-1.404189209	-1.220874861	0.075927058	2.094529812	1.188591412	0.910318822	3.061615617	2.841534647	3.089958146	3.089958146	-0.181042129	-1.404189209	-0.368683366	1.297248833	1.629778944	0.580936494	1.031962298	-0.690041968	-0.41092584	-0.090194506	-0.203575557	-0.165603104	-1.404189209	-1.404189209	0.880633944	-1.228103603	-1.404189209	-0.440250239	0.852000449	-0.346951822	0.674611246	-1.075163754	1.045987234	0.182442377	-0.443236805	-1.404189209	0.418169415	-0.434307157	0.054019742	-0.585743212	1.122201935	0.396416798	-0.534543059	-1.165075873	-0.640086392	0.924477082	-0.102325051
33	-1.434727011	-0.443153007	1.113545777	0.991422915	1.700527938	0.716064173	-1.434727011	-0.500676997	2.880231256	2.743118303	2.880231256	2.880231256	0.279494453	-0.076632689	0.852815371	0.404549615	0.931012632	0.982060913	0.97058828	0.439960171	-0.180870283	0.533932964	-0.622342616	0.749930936	-1.434727011	-0.638852047	0.654254645	-0.308694143	-1.434727011	0.070019262	1.098558074	-0.993643878	0.773049825	0.38577608	0.760926565	0.269243987	0.322538232	-1.434727011	0.568472313	0.20128644	0.082955911	-0.230955961	1.238459437	-0.178926947	-1.434727011	-1.434727011	-0.49784768	0.502297608	0.240104433
34	-1.314257825	-1.314257825	-1.314257825	-0.772743423	-0.11181826	0.148326179	-1.314257825	-1.19577191	3.275107901	3.145335409	3.065875704	3.249310596	-0.202321485	-1.314257825	-0.138523699	0.245214668	1.498809532	0.876032905	1.147143252	-0.41273956	0.29994133	-0.229156615	-0.251213259	-0.665131418	-0.782735542	-1.314257825	0.580710865	-1.314257825	-1.314257825	-0.40278411	0.760654861	-1.049603265	1.05654615	0.545555838	1.299942694	0.441501227	0.347234593	-1.141884114	0.849159105	-0.248426577	0.29994133	-0.855954047	1.967002345	-0.589025799	-0.226436982	-1.314257825	-0.687460393	1.12609161	0.403071929
35	-1.214385383	-0.345421828	-1.214385383	-1.214385383	0.048117464	1.743388194	1.537318711	0.901433219	3.275805177	2.882502683	3.174802134	3.463442505	0.191819099	-0.307281467	-0.064105052	1.526839865	2.197111951	1.041644031	1.472073088	-0.02988146	-0.007724606	0.568034581	0.278953771	-0.035501423	-1.214385383	-1.122791256	0.59033282	-1.214385383	-1.080072624	0.546745493	1.163169393	-1.214385383	0.654281748	0.386484213	1.021215975	0.048117464	0.565022005	-0.465445633	0.171586542	-0.430810859	0.752229072	-0.602628072	1.785818092	-1.214385383	0.402696591	-1.214385383	-0.221483768	0.432593213	0.029861618
36	-1.365587283	-1.365587283	-0.726257047	-0.685020554	0.275562763	0.093755294	-1.147777107	-1.365587283	2.847732327	2.847732327	2.847732327	2.847732327	-0.544087672	-1.365587283	-0.475977502	0.270950627	1.262684374	0.5517692	0.897942012	-0.06508142	-0.051330674	0.230677111	-1.365587283	-1.365587283	-0.143167003	-1.365587283	0.099461037	0.082224799	-1.365587283	-0.781888154	0.507753305	-0.381995576	0.844073454	0.206040813	1.480952299	0.366931471	0.33864492	-0.910546576	0.727900613	-0.158541189	-0.304487913	-0.578749274	1.743661204	0.24392178	-1.365587283	-1.365587283	0.195977874	1.128031742	0.082224799
37	-1.31181697	-0.222470984	0.870439713	0.474940271	0.928794319	1.321758608	1.036394399	0.535976657	3.02312225	2.970328414	3.02312225	3.02312225	0.471770895	0.377887915	1.114168853	1.074861505	1.89461682	0.657485391	0.867114889	0.15201661	-0.092168254	0.238308255	-0.532594376	-0.297225307	-1.31181697	-1.068232528	0.533026236	-0.463434979	0.663425824	-0.532594376	0.698226108	-0.971203957	0.405780874	0.204251413	1.23579895	0.770582113	0.624495979	-0.954177228	0.613807882	-1.31181697	0.084801926	-0.489125516	1.668215407	0.303889635	0.111034958	-1.31181697	-1.31181697	1.089878705	-0.805029241
38	-1.299149559	0.247296884	-0.646739083	-0.442319279	0.471056759	0.586584319	0.167089329	1.358957758	3.25188185	3.19597922	3.173632429	3.207418469	1.191012582	0.872845986	1.760005199	1.996569851	2.47490666	0.098076498	0.781631808	0.101844252	0.489546574	0.595301027	-0.158009135	-1.299149559	-1.299149559	-1.205567403	-0.375864864	0.216400336	1.334092767	0.015060389	1.025397467	-0.459731948	0.81194406	0.791269386	0.837962218	0.334070694	0.304570525	-1.299149559	0.730894481	-0.040468849	0.316487302	-1.299149559	1.821734705	-0.495605701	-1.299149559	-1.299149559	-0.807635802	1.077547291	-0.121101694
39	-1.225212914	-1.225212914	-1.225212914	-0.952041098	-0.331270713	-1.225212914	-1.225212914	-1.225212914	2.551715254	2.371252824	3.394491293	3.394491293	-0.86222481	-1.225212914	-0.471019175	2.562989236	3.394491293	0.155938149	0.438524455	-0.331270713	-1.225212914	-0.626701802	-0.424527945	-0.387520598	-1.225212914	-0.86222481	0.998737767	-1.225212914	-1.225212914	-1.13021865	0.885176328	-0.640961969	1.061380717	0.629265471	1.047244878	0.165864696	-0.192416487	-1.097993856	0.228797453	-1.225212914	-0.483022716	-0.791718196	1.897356689	-0.152335877	-1.225212914	-1.225212914	0.121354456	0.915139035	0.651539412
40	-0.017047941	-0.79540712	-1.254586207	-1.254586207	-0.001612811	-1.254586207	-1.254586207	-1.254586207	3.198037669	3.148172249	3.114961716	3.398030032	-0.512815294	-1.254586207	-1.254586207	-1.254586207	1.610490446	-0.078649407	0.45241732	-0.356165072	0.155623047	0.541549677	0.133741344	-0.997571088	-0.689850487	-1.254586207	0.956823414	-1.254586207	-1.254586207	-0.470125979	0.316455811	-1.254586207	0.29614479	0.457156644	1.010294796	0.345246276	0.971623513	-0.721937082	0.426734489	0.793487276	0.5002882	-1.254586207	1.755938806	-1.254586207	0.961473214	-1.254586207	0.055339625	0.368013798	0.19378544
41	-1.145432169	-1.145432169	-1.145432169	-1.145432169	-0.675428768	-1.108621509	-1.145432169	-1.145432169	3.1926708	3.61787986	3.167514075	3.61787986	-0.710193909	-1.145432169	-1.145432169	-0.175735316	0.764243882	-1.145432169	1.495849238	-0.405424326	-0.578250508	-0.422645937	-0.245032573	-0.951138708	-0.936000452	0.038360848	-0.588564364	0.766694409	-1.145432169	-0.255883001	0.316966809	-1.145432169	0.178851781	0.162689363	1.062348054	0.559401669	0.744405859	-0.12060591	0.580527514	-0.523465373	-0.849966075	-1.145432169	2.13991033	0.342308265	-0.480904109	-0.783843562	0.305035909	-0.098814349	-0.241443462
42	-1.24638365	0.20079079	-1.24638365	-0.650507855	0.256571775	-1.24638365	-1.24638365	-1.24638365	3.285017837	3.218932307	3.280580604	3.317111322	0.195379459	-0.002106202	0.687391798	-0.592186467	1.67698497	0.647802226	0.860185559	-1.24638365	-0.83507636	0.075569119	-1.24638365	-0.956772598	-1.24638365	-0.310987599	0.253185028	-0.34663544	-1.24638365	-0.383755084	0.496894145	-0.226153547	0.918703046	-0.738064759	0.87049146	0.696763765	0.716233951	-0.673986474	0.692610501	-0.549764448	-0.411747384	-0.529281101	1.513184356	-0.034223188	-0.840785458	-1.24638365	-1.24638365	1.053720864	-0.688373662
43	-1.196632989	-1.196632989	-1.196632989	-1.196632989	-0.070170604	-0.141008701	-1.196632989	-1.196632989	3.34652279	3.579674331	3.406370215	3.579674331	0.603244862	0.26578477	0.75445413	0.464176459	1.263188815	0.614300638	1.078691679	-0.994189074	-0.441859619	0.347672227	0.416242921	-0.821339971	-0.921198084	0.039728208	0.227200879	-0.345662376	-1.150715977	-0.633060732	0.869107887	-0.617674361	0.475389842	-0.873276572	1.495404079	0.399131321	0.713319292	-0.549021177	0.439688207	-0.345662376	-0.207692078	-0.372718796	1.941023944	0.191284275	-1.196632989	-1.196632989	-1.196632989	0.312364771	-0.55852744
44	-1.072448275	-1.072448275	-1.072448275	-0.860304896	-0.001898258	-0.336270442	-1.072448275	-0.216790948	3.586183987	3.586183987	3.586183987	3.586183987	-0.920518325	-1.072448275	-1.072448275	3.586183987	3.138736515	-0.38704425	1.45051826	-0.039846535	-0.532903814	-0.607227394	-0.039846535	-0.352884935	-0.897472956	-0.235040568	0.040023441	0.432028862	-1.054270935	-0.048831197	0.738335566	-0.246167076	0.547443402	-1.072448275	1.295998955	-0.224047315	0.351996838	-0.30391729	0.090515437	-0.324003992	-0.731380553	-1.072448275	2.024787757	0.367424523	-1.072448275	-1.072448275	-0.824583437	0.553709131	0.023483792
45	-1.06247623	-1.06247623	-1.06247623	-1.06247623	0.051491543	-1.06247623	-1.06247623	-1.06247623	3.546249154	3.475391532	3.186045117	3.512719347	-0.756928441	-1.06247623	-1.06247623	3.500565819	3.30469472	-0.47961377	0.478963652	-0.817266713	-1.06247623	-1.06247623	0.346709123	0.541615535	-0.630011722	-0.143849407	0.156968725	-0.201796139	-1.06247623	-0.474846871	0.804020835	-0.388728769	0.098203722	-0.503830995	0.742696815	0.280890994	0.879832031	-0.706465897	0.962582289	-0.363147017	-0.845426865	-1.06247623	1.93514374	0.391747715	-0.170658501	-1.06247623	-1.06247623	0.863644577	0.985719646
46	-1.120330201	-1.120330201	-0.839467798	-0.594321731	-0.016175862	-0.095269769	-1.120330201	0.016661635	3.750095166	3.750095166	3.683285711	3.750095166	-1.120330201	-1.120330201	-0.69975585	3.750095166	3.710357595	-1.120330201	1.042155624	-1.120330201	-1.037629184	-0.783819929	-1.04647401	-0.890955993	-1.120330201	-0.986206694	-0.167149324	-1.120330201	-1.120330201	-0.937400065	0.441298132	-1.120330201	0.762038883	0.132623186	0.904750373	0.079146574	-0.025330051	-1.120330201	0.592724932	-0.469650661	-0.535164487	-0.519644092	1.305803036	-0.426780447	-1.120330201	-1.120330201	-0.001110296	-0.408324939	-0.233358806
47	-1.270905826	-1.270905826	-1.270905826	-0.580430726	1.347620498	-1.270905826	-1.270905826	-1.270905826	2.972734092	3.178407258	2.852232306	3.438513944	-0.361861264	-1.270905826	-0.519897817	-0.753438209	0.817229067	-0.127503573	0.942854035	-0.309539245	-1.270905826	-1.270905826	-1.270905826	1.108318837	-1.270905826	-0.249562421	0.446710694	0.718420873	-1.270905826	-0.697697437	0.819518265	-0.619639947	0.759396391	-0.060423162	0.589830426	0.156057938	-0.071762801	-0.818673334	0.699210836	-0.437681694	-0.377340923	-0.242742827	2.05821004	0.242415035	-0.361861264	-1.015048716	-1.030168368	0.972618238	0.151532649
48	-1.431552747	-1.029758869	-1.431552747	-1.431552747	0.190236099	0.887205326	0.165904123	-0.316910799	2.888772825	2.615107799	2.689793508	2.894553383	-0.760304527	-1.431552747	-0.740567187	0.909573693	1.505769114	0.530814002	0.73434925	-1.431552747	-0.597027932	-1.184464655	-0.603667288	-1.217665336	-1.431552747	0.405164268	0.109254424	1.056234654	-1.431552747	0.435819532	0.44480853	-0.524122312	0.998417292	0.095981167	0.26429152	0.765783111	0.579787862	0.260612399	0.999989289	-1.086040453	-0.226101926	-0.870881949	1.80523098	0.023154957	-0.200616802	-0.792850391	-0.805377334	0.600788206	-0.351084368
49	0.391398913	-1.304079068	-1.304079068	-1.304079068	0.318850433	2.708592914	2.244099261	1.846055397	2.690263241	2.693174331	3.089094903	3.089094903	-0.180968504	-1.304079068	-1.025277022	2.883403697	2.953428891	0.513069502	1.902404424	-1.304079068	-0.370585739	0.741156016	-1.304079068	-0.278500692	-1.304079068	-0.748477253	0.440062084	-1.304079068	-1.304079068	-0.457220022	1.216440495	-1.304079068	1.430892167	0.386501472	0.889140573	0.440062084	0.440062084	-0.415916535	0.712989805	0.520463498	0.134608313	-0.4128195	1.897917673	-0.00790912	-1.304079068	-1.304079068	-1.304079068	1.169534199	0.36662983
50	-1.280712643	-1.280712643	-1.050630852	-0.836256148	0.072691158	-1.280712643	-1.280712643	-1.280712643	3.169989063	3.053326339	3.169989063	3.169989063	-0.147700418	-0.857646367	0.443130032	-1.158147636	0.597061304	-1.280712643	0.483926017	0.076430846	-0.223129884	0.148058846	0.080154654	-0.750754418	-1.280712643	-1.280712643	0.559155765	-0.119256124	-1.280712643	-0.212689814	0.895511899	-0.056268149	0.624452541	-0.713231881	1.338040416	0.389964935	0.266877775	-1.280712643	0.356717757	-0.252497957	0.265374852	-1.280712643	1.46553803	0.065163596	0.014593393	-1.280712643	-1.280712643	0.996518218	0.439437583
51	-1.227021204	-0.194874101	-1.227021204	-0.891483304	-0.188898875	1.489152924	-0.539932661	0.239112059	3.443060581	3.443060581	3.217669523	3.384715701	0.197017409	-0.114558086	0.653659257	1.04563699	1.618970861	-1.227021204	0.559617485	0.062321648	0.157003208	-0.539932661	0.115169565	-1.029079661	-1.227021204	-1.227021204	0.624598475	-1.227021204	-1.227021204	-0.409999967	0.965995254	0.084711601	0.709164421	-0.153840096	1.320229418	0.559617485	0.057777532	-1.227021204	0.706917334	-0.621983367	0.392112538	-1.227021204	1.622304856	-1.20879919	-0.566478203	-1.227021204	-1.122738228	1.280690042	0.447432264
52	0.230166297	-0.09522317	-0.990861792	-0.990861792	-0.186214539	-0.990861792	-0.990861792	-0.990861792	3.408663903	3.391813912	2.037531576	2.60987582	-0.705397619	-0.990861792	-0.990861792	-0.110786819	1.7150646	-0.990861792	2.090921913	0.129122589	0.988555532	-0.93221041	-0.711656649	-0.990861792	-0.990861792	-0.990861792	-0.425379403	-0.246512142	-0.990861792	0.00927573	0.147968373	-0.339480281	-0.001732315	-0.193094511	0.871411193	-0.693013524	0.399097851	-0.990861792	-0.079934028	-0.990861792	-0.693013524	-0.990861792	2.935333527	0.001032829	-0.113933363	-0.990861792	-0.990861792	1.058146206	0.08013374
53	-1.443618533	-1.443618533	-1.443618533	-0.349911537	0.363849109	0.863143696	0.269063436	0.653826433	2.997333061	2.896958183	2.997333061	2.997333061	-0.200460869	-0.042333447	0.547271858	1.212069685	1.740315037	0.553544533	0.422814328	-0.584266101	0.284984725	-0.1816422	-1.443618533	-1.443618533	-1.443618533	-1.443618533	0.645024001	1.374057904	-1.443618533	0.499211429	0.742350256	-0.165247633	0.778991509	0.871875402	1.119875611	0.966486442	0.387914071	-0.984463028	0.599632504	-0.436828447	0.236324518	-0.409566604	1.65128454	0.040103427	-1.443618533	-1.443618533	0.471215663	1.005698028	-0.815484031
54	-1.3272715	-1.3272715	-0.883862966	-0.653929692	0.509775562	-1.3272715	-1.3272715	-1.3272715	2.975569929	3.261269757	3.278679036	3.278679036	-0.798884405	-1.3272715	-0.628363343	-1.3272715	0.548500243	0.474324838	0.797150475	-1.117527126	-1.3272715	-1.041566468	-1.161806414	-0.488464606	-0.21397443	-0.793828429	0.676837736	-0.082862773	-1.3272715	-0.653929692	0.398977393	-0.35165802	0.638126229	0.103850166	1.653029671	0.071400292	0.738520604	-0.3332612	-0.080562276	-1.034966109	0.216558571	-0.917899906	1.986337841	0.092529286	-0.551850818	-1.3272715	0.425671829	0.55536695	-0.306346844
55	0.089293963	-1.118330161	-1.156389118	-1.156389118	-0.850903383	-1.156389118	-1.156389118	-1.156389118	3.536175152	3.668031165	3.768453041	3.768453041	-0.750081396	-1.156389118	-0.221744974	-1.118330161	0.294471866	0.261274364	0.89249299	-0.98758848	-0.630129008	-0.427230715	-0.203400779	-1.156389118	-1.156389118	-1.156389118	0.050912389	-0.046059326	-1.156389118	-0.464557587	0.665921696	-0.706391361	0.894839736	0.353556662	1.036354594	0.191264756	0.089293963	-0.737396523	0.179089201	0.102641891	-0.185396941	-0.737396523	2.003705345	0.504894416	-1.156389118	-1.156389118	-1.156389118	1.02923811	-0.052259852
56	-0.762898399	-0.85195705	-1.292206597	-1.292206597	0.540659006	-1.292206597	-1.292206597	-1.292206597	3.074338627	2.979266088	2.999300368	3.476579522	-0.200634277	-1.292206597	-0.382414985	-0.055666458	1.537969108	0.638553575	0.793045962	-1.292206597	-0.780071852	0.246861272	0.013318729	-1.028660265	-1.292206597	-0.370954978	0.467870374	-0.441824769	-1.292206597	-0.780071852	0.985857822	-0.889987813	0.81357007	0.425143037	1.267344406	0.276649935	0.459797545	-0.175445797	0.307453262	-0.601164067	-0.625504466	-0.956863242	1.59330796	-0.020564494	-1.292206597	-1.292206597	-1.292206597	-1.066641689	-0.175445797
57	-1.058009908	-1.058009908	-1.058009908	-1.058009908	0.090786682	-1.058009908	-1.058009908	-1.058009908	3.963163513	4.009332452	3.946223909	4.009332452	-0.729214306	-1.058009908	-1.058009908	-1.058009908	1.16748919	0.768543531	0.940381627	-0.582510601	0.018735589	-0.230736621	-0.570183816	-0.788399447	-1.058009908	-1.058009908	0.506103205	-0.406691319	-1.058009908	-0.326772124	0.629477936	-1.038237838	1.010706217	0.166809455	1.361282381	0.350799785	0.250998927	-0.835210687	0.172648401	0.005057884	0.128000564	-1.058009908	2.094118974	0.493517447	0.018735589	-1.058009908	0.546945582	0.8500641	-0.026419722
58	-1.224099054	-0.370990315	-1.224099054	-0.516307208	0.381957532	-1.224099054	-1.224099054	-1.224099054	3.200181458	3.379179322	3.440396851	3.440396851	-0.478788487	-1.224099054	0.238410617	-1.224099054	0.875469031	1.084664917	1.052040374	-1.224099054	-1.224099054	-0.099350287	0.984760515	0.752475417	-1.224099054	-1.224099054	0.813528561	-1.224099054	-1.224099054	-1.224099054	1.217030587	-1.224099054	1.097985165	0.372299849	2.069700437	0.114346436	-0.160831509	-1.103673466	0.160310064	-0.41565081	0.010102493	-0.160831509	1.921877464	0.388340065	-1.224099054	-1.224099054	0.430300331	1.273356781	-1.153365622
59	0.080706085	-0.742504258	-1.098814617	-1.098814617	-0.664131239	-1.098814617	-1.098814617	-1.098814617	3.147242736	3.355715996	3.342672186	3.463574028	-1.062541297	-1.098814617	-1.098814617	-0.25508894	1.311022076	0.20839124	1.669476679	-1.002297141	-0.41263304	-0.2115585	-0.117310363	-0.624529117	-1.098814617	-0.481171881	-0.555199468	0.019293701	-1.098814617	-0.266299393	0.63941072	-0.937933708	0.275643331	-0.597245395	1.313068962	-0.183636346	-0.37805514	-0.434919688	0.15513103	-0.344723565	-0.539912325	-1.098814617	1.465994992	0.07292328	-1.098814617	-0.742504258	-0.60806249	0.732040253	0.106185688
60	-0.266702118	-0.554604015	-1.110465113	-1.110465113	0.156538626	-1.110465113	-1.110465113	-1.110465113	3.678437582	3.734976324	3.734976324	3.734976324	-0.40211224	-1.110465113	-0.467982086	-1.110465113	0.406831909	0.09103049	1.520371224	-1.110465113	-0.453479518	-0.290671597	0.217839143	-0.492653591	-1.110465113	-0.443932097	0.692630076	-0.077628842	-1.110465113	-0.213008142	0.818309866	-1.110465113	0.008943549	-0.782428311	1.820040862	-0.100556663	-0.302885846	-0.838195057	0.151460241	0.071852977	0.063514635	-0.831043457	2.097799813	-0.254939332	-1.110465113	-1.110465113	-1.110465113	0.636102829	-1.045869096
61	-0.443804986	-0.579301579	-1.216220492	-1.216220492	-0.081610523	-1.216220492	-1.216220492	-1.216220492	3.234260633	3.276868547	3.349190215	3.349190215	-0.186926282	-1.216220492	-0.213086502	-1.216220492	0.132776678	0.369714687	0.827687406	-1.216220492	-0.804740537	0.021790153	-0.881977705	-1.216220492	-1.216220492	-1.216220492	1.23233286	-0.436213738	-1.216220492	0.196711862	1.210179575	-1.216220492	1.276194255	0.196711862	1.279567599	0.277162837	0.689638045	-1.216220492	0.595100437	0.455030763	0.614114249	0.317298453	1.875745607	0.017235422	-1.216220492	-1.216220492	-0.588208161	1.229964043	0.244067928
62	-1.31109581	-1.31109581	-1.31109581	-1.203199449	0.962081147	-1.31109581	-1.31109581	-1.31109581	2.424686944	2.729194375	2.862422196	3.169377049	-0.225542622	-1.31109581	-1.31109581	-0.694767426	1.725046907	0.184208861	1.045428052	-1.31109581	-1.31109581	-0.389603089	-0.148942241	-0.139525388	-0.080648805	-1.31109581	0.457046081	-0.249085925	-1.31109581	-0.885199605	0.369442384	-1.276470919	0.032292872	0.338650944	1.396214761	0.130688138	0.276574024	-1.31109581	0.263320407	-1.276470919	-0.243799553	-0.863666304	1.927691115	0.028429314	0.263320407	-1.31109581	-1.31109581	0.753750562	0.125500141
63	-1.420360839	-1.420360839	-1.420360839	-0.900119679	0.200250288	1.702497978	1.226440074	0.624939158	2.697841927	2.679942743	2.948734895	2.948734895	-0.468871672	-1.420360839	-0.7654013	0.587326053	1.448561715	0.651720628	1.902886466	-0.273358805	0.21711803	0.23868864	-0.237761958	-0.382169419	-0.191102081	-0.601101338	0.562740033	0.085483473	-1.420360839	-0.291724858	0.809322956	-1.420360839	0.735179845	0.706552899	1.355157317	0.222242308	0.358951869	-0.757393093	0.806735798	-0.356773003	-0.129371231	-0.729936859	2.014297556	0.208076488	-0.895428244	-1.082861184	-0.552633977	0.710183761	-0.336981877
64	-1.481627658	-1.087349267	-1.481627658	-1.481627658	-0.116004331	-1.481627658	-1.481627658	-1.481627658	2.390761995	2.00637708	2.537982006	2.679944966	-0.216897611	-1.481627658	-0.723708208	-1.150842081	-0.23981891	0.24509994	0.654709854	-1.481627658	-0.274270065	-0.027214967	-0.489871056	-0.734796114	0.383815021	-1.028157833	0.507102472	-0.673746901	-1.481627658	-0.081863068	0.961833342	-1.481627658	0.257139867	0.370263045	1.462578568	0.341426841	0.558559732	-0.897888082	0.823882941	-0.027214967	0.588531294	-1.481627658	0.977706991	-1.481627658	0.907873945	-1.481627658	0.234120362	0.717641881	0.050356557
65	-1.143157921	-1.143157921	-1.143157921	-1.143157921	-0.24851057	-1.107013021	-1.143157921	-0.9751346	3.123166674	3.47255931	2.915158431	3.534004646	-0.437720498	-1.143157921	-0.75728418	-0.820000675	1.389844036	-1.143157921	0.943148487	-1.143157921	-0.880343617	-0.880343617	-0.082817406	-1.098194037	-1.143157921	-1.143157921	0.616632196	-0.238097161	-1.143157921	-0.27327612	0.616632196	-1.143157921	0.935452602	-0.606601499	0.736785796	0.159419985	0.238859924	-1.04698215	0.044969009	-1.143157921	0.062571284	-1.143157921	2.135997777	-0.692893903	0.052554046	-1.143157921	-0.174745065	0.798208362	0.588913511
66	-1.018678067	-1.018678067	-1.018678067	-1.018678067	0.039406374	0.626241215	0.461372116	-0.770466475	2.95736408	3.300933287	3.363188833	3.758531762	-1.018678067	-0.854108295	-0.500123883	0.163800422	1.731416498	-0.597979861	1.28614563	-1.018678067	-1.018678067	-1.018678067	-0.238960987	-0.963552349	-1.018678067	-0.693622566	0.502048187	0.937889032	-0.556453445	0.152894743	0.688959552	-0.462598283	0.507718876	-0.058211812	1.052634993	0.83301493	0.86713442	-0.707137898	0.397936961	-0.416439999	-0.206335093	-0.98157303	2.453787723	0.361255121	-1.018678067	-0.785134322	-1.018678067	-0.044599244	-0.741795882
67	-1.183311149	-0.514893689	-1.183311149	-0.419172157	0.881904795	-1.130130287	-1.183311149	-1.183311149	3.120719995	3.301979439	3.448698008	3.448698008	-0.286987862	-1.183311149	0.173058688	-0.550689646	1.51831729	-1.165237689	0.904418082	-0.484684031	-1.183311149	-0.631764109	-0.365469615	0.28741403	-1.183311149	-1.055753232	0.444354181	1.459729484	-1.183311149	0.240695545	0.653213285	-0.844192557	0.312568217	-1.055753232	0.395519276	0.480445073	0.215422708	-1.183311149	0.837137532	-1.183311149	-0.121726778	-1.024547461	1.412118605	0.156388272	-0.501824063	-0.825502213	0.301872627	0.321386449	-0.107576418
68	-1.069315014	0.490641783	-1.362381334	-0.837656091	0.290048565	-1.362381334	-1.362381334	-1.362381334	2.966510048	2.94496979	2.80494199	2.966510048	-0.605050659	-1.362381334	-1.039592345	-0.136291372	1.012052329	-1.362381334	0.721570475	-1.362381334	-1.362381334	-1.345490597	-0.745946151	-1.353894156	-1.353894156	-0.30117431	0.088583595	0.244614223	-1.362381334	-0.346608652	-0.026202467	-0.383699466	0.762797996	-0.362307641	0.697520831	0.515533349	0.7427948	-0.52152465	0.518359263	-1.17205008	-0.068174462	-1.362381334	1.783637714	0.296171738	0.116150047	-0.531126488	-1.362381334	0.588727304	-0.124221063
69	-1.422468728	-1.422468728	0.157955169	0.12109616	0.957790154	-1.422468728	-1.422468728	-1.422468728	3.025302202	2.900986552	3.025302202	3.025302202	-0.828255015	-1.422468728	-0.681168346	-0.723550928	0.779023884	0.568772524	0.19054857	-0.605540589	-1.422468728	-1.422468728	-0.952297715	0.90339124	-1.226910618	-0.247902677	-0.329596999	0.262620234	-1.422468728	0.150706343	0.243187552	-0.069956141	0.67018616	-0.022572815	0.46938147	0.359556297	0.735305191	-1.055520182	0.705671901	-0.287798258	-0.312143659	0.275340022	1.56611812	-0.058791938	-1.422468728	-0.846232631	0.12109616	0.398812036	-0.7557152
70	-1.041303633	0.066865246	-1.041303633	-0.68075582	-0.040154158	3.177570732	2.530064949	2.983361061	3.502012757	3.596949153	3.740260361	3.793967627	-0.629931494	-1.041303633	-0.798698307	3.793967627	3.793967627	-0.4449532	1.964842895	0.110509374	0.284212623	0.260213113	-0.172144363	-0.312019319	-1.041303633	-1.041303633	0.207756002	-1.041303633	-1.041303633	-1.041303633	0.387432501	-1.013142071	0.861696496	-0.599490241	1.218678254	-0.564199903	0.181723503	-1.041303633	0.692378367	-0.109222811	-0.828708038	-1.041303633	1.863830818	0.042744207	-1.041303633	-1.041303633	-0.329911491	0.194828664	0.368097967
71	-1.21065485	-0.83400643	-1.21065485	-0.920232178	0.409746385	-1.21065485	-1.21065485	-1.21065485	2.707366725	2.641424093	3.582902496	3.582902496	-0.66074581	-1.21065485	-0.157391384	-0.115002368	1.473092708	0.606819112	0.649942652	-0.948428629	-0.846770286	-0.79671826	-1.054324647	-0.687504284	-1.21065485	-1.21065485	0.512651973	0.366292955	-1.21065485	0.065065123	0.328180714	-0.698423608	0.822805788	-0.872827413	0.722193994	0.234819738	0.494191887	-1.21065485	0.434890131	-1.103614663	-0.645047205	0.615056179	1.507186464	-0.100312943	-0.866245429	-1.21065485	-1.21065485	0.808436122	-0.345208201
72	-1.29024248	-0.16681335	-1.29024248	-1.29024248	-0.230765008	-1.29024248	-1.29024248	-1.29024248	2.683185542	2.744223267	2.933401348	3.35659572	-0.523487092	-1.29024248	-0.576532937	-0.153482621	1.067863278	0.556235844	0.74410367	-0.871330562	-0.511670091	-0.777743598	-1.29024248	-0.894814026	-1.29024248	-1.29024248	0.703484821	0.758882983	-1.29024248	0.708661799	0.569552475	-0.492307744	0.948856854	-0.411664844	0.478654298	0.40113815	0.523968377	-1.29024248	0.249067959	0.237051602	-0.925041354	0.277610477	1.723680999	-0.16145775	-1.29024248	-0.848434247	-1.29024248	0.503531157	-0.074900688
[truncated: 3,523 more columns]
