# Supplementary material for: HDG-select: A novel GUI based application for gene selection and classification in high dimensional datasets
Source: PLoS One. 2021 Jan 28;16(1):e0246039. doi: 10.1371/journal.pone.0246039 (PMC7842997; doi:10.1371/journal.pone.0246039)
Supplement: S2 Dataset — (CSV) [file pone.0246039.s002.csv]

samples	V1	V2	V3	V4	V5	V6	V7	V8	V9	V10	V11	V12	V13	V14	V15	V16	V17	V18	V19	V20	V21	V22	V23	V24	V25	V26	V27	V28	V29	V30	V31	V32	V33	V34	V35	V36	V37	V38	V39	V40	V41	V42	V43	V44	V45	V46	V47	V48	V49
1	3.622526823	3.308826407	2.986154367	2.71053696	2.091309993	3.119125698	2.745517014	2.421422351	3.352725544	2.969203597	1.90314009	1.972723607	2.730562534	2.686383945	2.035088732	3.15048684	2.04208282	2.101821607	2.204231272	2.305541918	2.721738609	2.850186072	2.825560206	2.854386011	2.386777648	2.422397545	1.398846864	1.764855784	2.447027405	1.530278445	1.687755722	2.564582512	2.747216292	2.525882631	1.899851874	2.416312282	1.445855348	2.280893438	2.428955669	2.428955669	2.428955669	2.428955669	1.63899428	2.982599781	1.877548651	2.35275429	1.841401006	1.974687225	2.544602637
2	3.470276573	3.68160948	3.425553278	3.046108944	2.402399909	2.460530585	2.150404975	2.256655496	3.020793158	3.259344773	2.261542131	1.995858616	2.00350553	2.296864891	2.184509502	2.925475273	1.941990215	2.190103238	1.877344092	1.87318222	2.669623863	2.660431247	2.823046648	3.107461444	1.911331034	2.549515508	1.531831983	1.867903787	1.721723194	1.581643816	2.061451336	2.792557686	3.203129738	2.874817279	1.602802073	2.343358695	2.017718561	2.819897363	2.594015224	2.594015224	2.594015224	2.594015224	1.652925272	3.129374594	1.495436407	2.478292026	2.083152827	1.242674288	2.386927427
3	3.018883952	2.783577557	2.569771715	3.211390002	2.707560152	2.632831979	2.38528761	3.001862337	2.633957511	2.401664352	2.93101854	2.876780659	2.835286166	3.32625158	2.865766559	3.093996091	2.526776297	2.581809738	2.105644533	2.327763058	2.047186309	3.455402962	2.049156228	2.401846015	2.778580066	2.695886484	2.358418909	2.613047077	1.952625582	2.499424587	2.337627858	2.059721854	1.618569531	1.862672947	2.137377852	1.556651211	2.344320137	1.322540956	2.44514932	2.44514932	2.44514932	2.44514932	2.163850313	2.677905119	2.100226702	1.659400654	2.527047307	1.752662993	2.171192307
4	3.097914854	2.863955773	2.772942079	3.186238425	2.354082096	2.758829433	2.103474738	2.932662894	3.176523844	2.840683805	3.444573414	2.527663858	2.641641141	2.994388256	2.255693674	3.229817703	2.363165284	2.863551659	2.227314399	1.897003917	2.020527545	2.820302017	1.941989226	2.236652891	2.693208407	2.300091387	2.170879172	2.6634622	2.00918034	3.073263557	1.775271103	1.531625329	1.834017789	2.405675904	1.750000223	1.486244702	1.983690703	1.949481206	2.550940689	2.550940689	2.550940689	2.550940689	1.644518083	2.688127868	1.584572081	1.631457481	2.05249947	1.979095793	1.888694821
5	3.007978864	2.90538423	2.560548238	3.253038732	2.336799541	3.040029659	2.881108787	2.548496825	2.852424896	2.567890105	2.69924242	2.478006642	3.511958405	3.088491781	2.383545627	3.111228367	1.984092968	2.488043621	2.676499792	2.842782462	2.363906378	3.117626001	1.972426318	2.565946806	2.433589759	1.952521663	1.988951523	2.316649743	2.446468907	2.406613338	2.114565881	2.256629367	1.785114511	1.897160639	2.310444012	1.399678732	2.187744528	1.194697388	2.264957102	2.264957102	2.264957102	2.264957102	1.832036906	2.576585944	2.129019136	1.723315135	2.026697713	2.521655617	1.990990424
6	3.767096708	3.25875302	2.93645238	3.298940265	2.407403337	2.727832142	2.373745555	2.122893748	3.428515225	2.981108683	2.639401557	2.012701193	2.717258677	2.941558617	2.464737744	2.362648886	2.173209953	2.208633689	2.265930181	2.45728633	3.043639354	2.570927746	3.029221333	2.891890924	1.890259434	2.417703532	1.600428158	2.263916918	2.041085406	2.024277829	2.180768804	2.222886618	2.868921219	1.937414992	1.533065066	2.568492325	2.178391597	2.053773716	2.565401483	2.565401483	2.565401483	2.565401483	1.96305544	2.880384302	1.747973806	2.635592183	2.126432118	1.445771583	2.198385273
7	3.345366503	3.297375858	3.156896785	2.821005223	2.862157127	3.189440933	3.029723742	2.940818264	2.814256104	2.927066938	2.9599563	2.550304958	2.64304717	2.935573649	2.76379539	3.284474688	2.686105236	2.608213414	2.638158018	2.659336815	2.573985071	2.946277605	2.771403631	2.491959775	2.743540573	3.021157096	1.902297702	2.323342771	2.589448798	2.119752022	2.476450336	2.449812149	2.77144691	2.550174535	2.097473816	2.3250339	2.172333793	2.528207466	2.58869043	2.58869043	2.58869043	2.58869043	2.29236957	2.669989186	1.618905331	2.120077198	2.637335542	1.96174125	2.269710851
8	3.155322357	2.795615565	2.527971937	2.508332427	3.203120816	3.414804535	2.996995798	1.995567328	2.63792093	3.260242399	3.119901548	1.816445252	2.268052372	2.482205984	2.857462893	2.576768714	2.061178066	2.348566578	2.182054855	2.783910175	2.857379533	3.038772666	2.844903397	2.889210024	1.732335143	3.232684124	1.474242438	2.25867319	3.007045643	1.541722151	2.767006684	2.18753939	3.483629892	2.259869024	1.262695173	2.625023966	2.94131024	2.410450219	1.01765884	1.01765884	1.01765884	1.01765884	2.396663236	2.408277623	1.255544365	2.473437929	2.95331969	1.327830293	2.415010241
9	3.55804517	3.193018244	2.902348317	2.914364459	3.1418914	2.406977239	2.379574402	3.264626854	3.363784246	2.520264637	2.712823971	3.152737742	2.984271877	2.941355452	2.683573499	3.46007572	2.417071081	3.117067092	1.951283079	1.784844286	2.755090611	3.52905882	2.575666066	2.420513741	2.961336107	2.166527941	2.412378391	2.328085417	1.666309119	2.816230196	2.265251544	2.439828426	1.947820665	2.334036565	2.637791048	2.447468309	1.936533247	2.163734954	2.114794661	2.114794661	2.114794661	2.114794661	2.052908635	2.298300845	1.309480062	2.182800722	2.043408616	1.933279975	1.993512771
10	3.249791268	2.383800514	2.089460345	3.403857278	2.666548979	2.529958024	2.55561704	2.868668388	2.764035855	2.349182779	2.815280019	2.848940471	3.274762589	3.396760532	2.859617012	3.184043708	2.487643776	3.046757113	2.244861339	2.493510398	2.287278206	3.422267203	2.250799502	2.017205121	2.673656526	2.415669351	2.262331294	2.557242956	1.847825175	2.666677342	2.257353455	1.831010746	1.229689626	1.767453272	2.172308362	1.563186668	2.15959081	1.117486044	2.251494676	2.251494676	2.251494676	2.251494676	2.364603645	2.002032979	1.997621891	1.670401309	2.352163573	2.160195525	1.969278568
11	3.366703289	3.31514907	3.080384586	2.795908012	1.863594624	3.246948259	2.816965012	2.560443811	3.358270773	2.967590347	2.219783347	1.993256895	3.116690547	2.255659834	1.962807623	3.611438085	2.100476349	1.952011942	2.658519586	2.542936194	2.447102605	2.649939379	2.510872473	2.762163065	2.246801235	2.081826005	1.283084021	1.606315178	2.44360849	1.87177178	1.611379617	2.527152578	2.349805856	2.528508124	2.420034567	2.206275196	1.398104503	2.269329988	2.639499906	2.639499906	2.639499906	2.639499906	1.532193051	2.681911668	2.213699181	2.101263525	1.723424005	2.389983468	2.056452482
12	3.568724339	3.665804664	3.394158292	3.110405328	3.652745065	3.02762859	3.159268705	3.558886671	3.105474567	2.922729246	3.105312349	3.416391541	3.780963453	3.283856068	3.155877785	2.682662126	2.666126821	3.158110308	2.628478646	2.777861138	2.558431382	3.669270405	2.469547311	2.469070365	3.399131667	2.442791471	2.866788825	2.405880202	2.403945022	2.394561661	2.355154617	2.32885609	2.288015731	2.232052624	3.187577321	2.204701906	2.16079654	2.228208852	2.180548523	2.180548523	2.180548523	2.180548523	2.086860353	2.065070216	2.138565256	2.041037996	2.03602686	2.014207516	2.346150252
13	2.859482451	3.165782749	2.966333378	1.943327049	2.288935194	3.128639661	2.652016289	2.326307036	2.019956283	2.897239123	2.35503249	1.974729563	2.574766548	2.831196234	2.371842961	3.017090899	2.59527307	2.195498443	2.423503005	2.657825013	2.286636714	2.892851978	2.158291282	2.499845489	1.774518863	2.516055959	1.498308547	2.27397624	2.523191649	2.586346629	1.971846751	2.523183908	2.272668	2.271076594	1.667368788	1.954120998	1.805442645	1.852957926	2.516859553	2.516859553	2.516859553	2.516859553	1.825438624	2.454658898	2.049310111	1.610158307	2.106443956	1.948005492	2.049678159
14	3.386646657	3.197394767	2.933930008	2.899252814	2.350735838	2.1332386	2.110722633	2.741185424	2.903298071	2.547995252	2.525192597	2.477962208	2.355827873	3.060102144	2.472543883	3.02690225	2.254906354	2.277277956	1.430942417	1.752655659	2.320666194	3.164519445	2.222545941	2.309078173	2.400951177	2.459476795	1.899841498	2.557891279	1.372300948	2.250185232	1.693913227	2.198015431	1.706317605	2.015997088	1.73835303	1.819858675	1.948984317	1.399598476	2.711642447	2.711642447	2.711642447	2.711642447	1.779285484	2.870563585	1.915062376	1.421608558	2.116290152	1.823249829	1.981750796
15	3.442077329	2.219225702	2.022632289	2.670033287	1.940646948	2.875717177	2.561098765	2.184029807	1.875362032	2.352644859	1.623643399	1.824185308	2.647352089	2.949613369	2.263211504	3.033692373	2.557879338	2.207450769	2.107825924	2.182854492	2.739509301	2.785848907	2.734856136	2.113440378	1.582249247	2.45701629	1.100443697	2.264810113	2.143718654	2.807342548	2.122027905	2.062870955	1.997463678	1.687230905	0.488910668	2.39115876	1.897633243	1.360040799	2.764021734	2.764021734	2.764021734	2.764021734	1.890501003	2.519928144	1.715064576	1.718367674	1.267270713	1.575246005	1.958023966
16	3.12335386	2.681995207	2.549717535	2.202039802	1.81467623	2.253358498	2.553269942	2.123028863	2.410830544	2.415369619	1.778444886	1.85461011	3.097094432	2.819103213	1.952624181	3.101678856	1.998633169	2.059778449	2.102167465	2.13598156	2.044236799	2.685063215	2.083132436	2.627949099	1.730661556	1.96424996	1.157721554	2.244394606	1.484282348	2.548966266	1.385553101	2.296749763	2.3001226	2.247346007	1.601466427	1.659710202	1.411286962	1.605623753	2.783098848	2.783098848	2.783098848	2.783098848	1.1317467	2.969334424	2.009851579	1.599234326	0.976559037	2.356679601	1.924239018
17	3.118745598	2.852383824	2.639944786	2.43158097	2.586652041	3.123658541	2.801024284	2.306195465	2.851402904	2.748128123	2.258357729	2.176456776	2.722819421	2.955823275	2.166341804	2.98886358	2.862844529	2.558886287	2.514933644	2.474339268	2.727227135	2.521561524	2.596755163	1.909568539	2.229389532	2.892826723	1.591684903	2.461203456	2.545519388	2.102281669	2.144466729	1.99863674	2.686457318	1.903232867	1.717362784	2.347745318	2.226272556	1.827021739	2.931135248	2.931135248	2.931135248	2.931135248	1.991493144	2.289243465	1.611496443	2.242670308	2.132557916	1.669545717	2.028639137
18	3.309437001	2.963305231	2.82534226	2.586842095	2.590274704	3.361874909	2.747895252	2.421946293	2.845613732	2.952730624	1.517845461	2.236143377	2.060548305	2.516818152	2.085438198	2.917302265	2.599613202	1.425354243	2.405140946	2.766109444	2.784278253	2.921995547	2.837529764	2.519432269	2.097419128	3.129215946	1.404138864	1.931168682	2.479606165	2.732427121	2.799411716	1.786875974	2.888534473	2.198719139	1.721420494	2.520001901	2.486018672	2.1079731	2.122806412	2.122806412	2.122806412	2.122806412	2.184456977	2.013938389	2.08911588	2.177391541	1.623482961	1.522051023	2.068441753
19	2.844141444	3.026220666	2.940366644	2.558059555	2.520373487	2.633190646	2.268373284	2.578537961	2.225344872	2.921252924	2.571440337	2.281911648	2.00951293	3.093486687	2.517711636	3.131700531	2.557179076	2.510134	1.735409064	1.757009113	1.741585819	2.861810584	1.797953086	2.809991975	2.161106186	2.865302262	1.702226244	2.489493811	1.787846558	2.657019053	2.072764497	2.384613972	2.698917529	2.444609451	0.789230368	1.061846691	2.258970076	2.094268213	2.501909524	2.501909524	2.501909524	2.501909524	2.081671306	3.123722216	1.842129454	1.045570593	2.339832296	1.401033626	2.159089939
20	3.291918884	2.774269333	2.445403226	2.604285899	1.962487746	2.227893997	2.587199719	2.184804443	2.748010244	2.67969239	2.384265628	2.131957403	2.313033199	2.211175018	1.529683554	2.81455656	2.479488518	2.165564467	2.202643	2.265651931	2.328760752	2.760521207	2.090200913	2.213353303	1.873629049	2.808361471	1.661657279	2.711270503	1.575499498	2.390227917	1.731259625	1.751462617	2.031780598	1.791057739	1.477426297	1.941219323	2.067910061	1.273076413	2.047778051	2.047778051	2.047778051	2.047778051	1.889692591	2.481114178	2.132186208	1.931569239	1.174972494	1.583541889	1.597035209
21	3.383141777	2.721085198	2.416044089	2.441215248	1.943773001	2.951773627	2.810952639	1.502165385	2.732601819	2.652853326	1.471060243	1.71707686	2.716676929	2.475133662	1.283412856	2.976783335	2.156178771	1.806720517	2.379735536	2.271369324	2.305499499	2.579445425	2.485746825	2.621989791	1.374128753	2.171100455	1.044788555	2.161024114	2.207881728	2.198355444	1.530419392	2.430004222	2.495279213	2.291908194	0.811580201	2.184477592	1.592031466	1.57137695	2.531864022	2.531864022	2.531864022	2.531864022	1.307480725	2.700578252	2.150673582	1.800169319	0.966444654	2.139926749	2.205791088
22	3.478740604	2.775809834	2.488729403	2.731965341	2.364685501	3.22841255	2.540709217	2.255125568	2.80575552	2.473149346	2.669978049	1.997748442	2.428276417	2.805066946	2.555451047	2.783155069	2.672267721	2.254197168	2.334164263	2.180183617	2.742637415	2.777159812	2.664867227	1.537620229	1.927513186	2.694755093	1.436454239	2.63392251	2.553068914	2.699590064	2.171613133	2.139099961	2.544172641	2.051267211	1.266108961	2.364787449	2.222242907	1.652292572	2.553836578	2.553836578	2.553836578	2.553836578	1.972607485	2.196747907	1.909820643	1.943729957	2.362507936	1.780876905	1.962234108
23	3.024807576	2.496555262	2.236303851	2.310556267	3.055340921	3.082266466	2.978354292	2.864440128	2.490708591	2.616039696	3.494536264	2.654567601	2.626228031	2.610641745	3.253620103	2.762349022	2.802388824	2.622480722	2.890767004	2.96512306	2.619324515	3.890509146	2.122295407	2.083755145	2.638286884	3.206677262	2.14510197	2.536591252	2.55562306	2.815144254	3.096809849	1.964878636	1.89987055	1.665605724	2.328227533	2.138572538	2.735703762	1.648942141	1.142364114	1.142364114	1.142364114	1.142364114	2.607298779	1.77034241	1.978361517	1.801944363	3.174119542	1.616424108	1.95706418
24	3.154210547	3.68832879	3.45609606	3.33852342	2.096799881	2.362469745	2.210458937	2.304014041	3.021781832	2.872047488	2.75431614	2.313285894	2.204021595	1.820647679	1.763538823	3.009315534	1.740711122	2.388410666	2.017247201	1.965157159	2.282299596	1.588193272	2.542634579	2.611961351	2.088665473	2.286818645	1.81855109	1.684960652	1.719176869	1.647314907	1.492613217	1.769168189	2.636527741	2.449757192	1.871383117	2.245184622	1.757847649	2.521760349	2.25258976	2.25258976	2.25258976	2.25258976	1.403973816	2.623015124	1.590185404	2.212139222	1.622812762	1.253830093	2.246753097
25	3.399023155	2.940064072	2.83781638	2.5964182	2.631724539	3.052723361	2.734508323	2.929249939	2.88360709	2.877399586	2.758215289	2.664575479	2.145111198	2.629012313	3.109165445	3.060512179	2.517112532	2.295387786	2.435763941	2.615959368	2.329944931	3.220717427	2.697967592	2.470474268	2.577953273	3.415973499	2.168877255	2.359938712	2.395723441	2.058546457	2.857353801	2.002965439	2.506082024	2.149766766	1.946344632	2.206501282	2.489606363	2.177210723	1.666439946	1.666439946	1.666439946	1.666439946	2.681988234	2.212104509	1.386957475	2.031366228	2.698092567	1.492609082	1.640117599
26	3.611993418	3.149338882	3.089600459	2.828636119	2.267194407	3.105254578	3.076892184	2.150511987	3.119215	2.696364852	2.151400597	1.982717434	2.620228335	1.944007927	2.248809704	2.722448555	2.248817067	1.621212069	2.573647027	2.921088216	2.579019144	2.849131851	2.90382212	3.162847213	1.877823616	2.72782336	1.524130683	2.142403729	2.527008268	2.322680101	2.287764865	2.137119258	3.10689277	2.4353216	1.879665142	2.365209684	1.89528133	2.030966927	2.198446818	2.198446818	2.198446818	2.198446818	1.910489431	2.789886509	1.684296337	2.323377747	2.242446074	2.19025434	1.521192816
27	3.712289791	3.253243639	3.163756831	2.832229159	2.332326793	3.360835687	3.240643748	2.149511712	3.356705979	3.025466011	1.841527665	1.835885161	2.874034065	2.049371457	2.446155411	3.00769691	1.74579394	1.557321735	3.039614744	2.980227265	2.815324335	2.921711366	2.971692217	2.938334264	1.913685861	2.807432035	1.289121262	1.931772365	2.801981453	1.452810013	2.256337179	2.018167168	3.008089519	2.547206828	1.986090383	2.490072363	2.094862811	2.206082039	2.367480711	2.367480711	2.367480711	2.367480711	2.116122287	2.557977925	1.71560319	2.481823015	2.100558839	2.252968411	1.6120188
28	3.48842828	3.490361608	3.360727635	2.801453706	2.477011866	3.190077381	3.07763937	2.55516896	3.143416989	3.118774036	2.810186111	2.303082237	2.418857081	2.361499396	2.775646068	2.973845559	2.5250977	2.042815407	2.627192656	2.860918117	2.599714536	2.704786358	2.840556674	3.037252611	2.133351736	3.292414544	1.767888488	2.268945639	2.619799566	1.940964676	2.706852503	1.919249725	3.112038016	2.561627999	2.125215728	2.26864889	2.468975703	2.616168892	1.868926378	1.868926378	1.868926378	1.868926378	2.420299363	2.818851432	1.563898967	2.267584474	2.637727035	1.891801714	1.318213008
29	3.505553007	3.170063596	2.966175559	2.996726446	1.861360538	3.236566502	3.181078729	1.780590254	3.075623276	3.02316059	2.084579376	1.769307583	2.693191001	1.80273792	2.172504415	3.008267541	2.181580653	1.327968165	2.934507222	3.143605902	2.546224602	2.349994639	2.768194386	3.131925611	1.425549706	2.615847844	0.931005087	1.849372873	2.668209748	2.083293949	1.976576744	2.156459275	2.962617406	2.369895622	1.849212416	2.593534583	1.68907106	2.17893466	2.192969757	2.192969757	2.192969757	2.192969757	1.657198398	2.685871781	1.83527541	2.2793504	2.135254137	2.328022308	1.533390473
30	3.645922544	3.095351708	2.812739249	3.003116123	2.183693966	3.268088293	2.962477259	2.081862552	3.312876729	2.926736713	2.037699574	1.974085617	2.665498743	2.030608865	2.522746218	3.104151538	1.949545453	1.745840192	2.943077831	3.036379266	2.610220698	2.819824592	3.11372462	2.014177327	1.827647727	2.985700528	1.401236354	2.209061582	2.713829218	1.482813016	2.509501503	1.667547776	2.275489032	2.271070605	1.962095335	2.631069272	2.0460344	1.836728062	2.005307055	2.005307055	2.005307055	2.005307055	2.145770522	2.303090738	1.774282301	2.622403497	2.244081415	2.277559184	1.598497122
31	3.202514116	3.227954754	3.084032244	2.85705987	2.482988748	3.142998362	2.739105989	2.333854959	2.984588805	3.544304627	3.114921505	2.091426253	2.353675997	2.309808979	2.430573173	2.603956459	2.389295016	2.370090465	2.542361046	2.613588008	2.190625279	2.530148083	2.425552968	2.969851361	2.019259882	2.881729115	1.626598835	2.201690427	2.498202701	1.985369573	2.050771858	2.321629163	2.71666318	2.332095941	1.736296529	2.288501517	1.977659345	2.203442225	2.554690292	2.554690292	2.554690292	2.554690292	1.994201843	2.869519795	1.683843988	2.016702877	2.334698091	1.807594498	1.703862338
32	3.254394186	2.028539417	1.946765627	2.817742735	2.353191835	2.674708868	2.856575498	2.209410059	3.082801865	1.743234649	2.700580324	2.169941659	2.920425086	2.466174597	2.425874413	2.698829163	2.457388331	2.11747617	2.413819872	2.603199994	2.562042051	3.153658904	2.676085709	2.056596435	2.091904973	2.859116389	1.693337885	2.343039966	2.035264097	2.225658687	2.255912262	1.52152462	1.557470838	1.216255623	1.84785588	2.202759835	2.199943061	1.226693303	2.388624808	2.388624808	2.388624808	2.388624808	2.139140554	1.75446044	1.627369992	2.208893301	2.1648899	2.044419891	0.784755351
33	3.514888639	2.474672321	2.354410491	2.865592728	2.6998629	3.366348843	2.921709185	2.577468814	3.053744863	2.021951413	2.954432937	2.419128614	2.378052598	2.71222357	2.982835123	2.770238093	2.694122007	2.242688449	2.700916811	2.675023019	2.80124589	3.31824789	2.812702424	2.063470658	2.303189631	3.365377724	1.924429917	2.832428386	2.730842934	2.310097126	2.872370661	1.484477228	2.183079889	1.447684421	1.826359996	2.514679894	3.130140586	1.698026732	2.146536007	2.146536007	2.146536007	2.146536007	2.669310956	1.976010947	1.774841647	2.615479206	2.587945595	1.781789137	1.042303202
34	3.448498243	3.619652074	3.427368617	2.802670278	2.517086675	3.042054548	2.623060638	2.891688261	2.922925031	2.886184044	3.174701049	2.614023246	2.667579094	2.565400622	2.874263323	2.857746011	2.560266723	2.533508649	2.206685066	2.208503266	2.136054168	3.081766242	2.281539204	2.969672377	2.517836303	3.040959035	2.125398012	2.551782145	2.363325425	2.471300589	2.332635886	1.564093129	2.615690647	2.362107239	2.064925192	1.778994934	2.381123035	2.143623409	2.017183265	2.017183265	2.017183265	2.017183265	2.264149321	2.442032711	1.591832004	2.108210406	2.668118536	1.842109418	1.317803212
35	3.37607555	2.955936034	2.823203283	2.819294113	2.146160035	3.056214153	2.483989776	2.246261562	3.073596818	3.01000051	2.678977332	2.006453183	2.204051805	2.218810755	2.407009433	2.622042975	2.787845674	2.556785528	2.283319503	2.200775564	2.788600593	2.713115579	2.615740483	3.0957867	1.94742858	2.926997882	1.539179979	2.300895762	2.341126184	2.461103422	2.309588726	2.38294018	2.574305655	2.258905652	1.451384012	2.508538241	1.994569636	2.086413146	2.71235429	2.71235429	2.71235429	2.71235429	1.836289386	2.892674048	1.431207949	2.42355817	2.103136683	2.109595833	1.963771383
36	3.186713127	2.831871972	2.775275311	2.22331466	2.84909621	2.527073815	2.46304482	2.821276422	2.775463848	2.458151278	2.593931349	2.623390545	2.127928855	2.548502365	2.79821956	2.422417889	2.972931673	2.710805257	2.299174651	2.073212678	2.1180802	3.298504185	2.351955859	2.237226653	2.464384055	3.316286203	2.186053506	2.831965703	1.957783869	2.464022005	2.819373348	1.129125262	2.467971257	1.795097099	1.530630743	1.965555595	2.468312644	1.606604592	1.984134509	1.984134509	1.984134509	1.984134509	2.776032455	2.249069386	1.42414186	1.950752076	2.794896948	1.634630825	1.120534344
37	2.896283065	3.489712694	3.232203002	3.168005298	1.636844231	2.935576136	2.743760788	2.304570277	3.020603391	2.800711398	2.301270337	2.272298923	2.623630228	1.543809504	2.224533279	2.830475253	1.685029615	1.566198216	2.111370588	2.800774694	2.401488453	2.48977838	2.525183776	2.411845438	1.976410735	2.658946694	1.686888994	1.67045273	2.33863187	1.49494554	2.205932936	1.702431364	2.287640236	2.162932269	2.114226481	1.936526907	1.466431478	2.141409789	1.162066057	1.162066057	1.162066057	1.162066057	1.666783855	2.449933995	1.586734583	2.185301117	2.00930917	1.69409575	1.752249293
38	3.027171946	2.527775978	2.45085209	2.093040542	2.936947518	2.884501023	2.988966561	2.656330493	2.619459139	2.687782934	2.716049824	2.480439938	2.336085402	2.551857173	2.856833932	2.407098174	2.962944924	2.324437695	2.580070941	2.588542098	2.072388242	3.103012578	2.579702006	2.413876285	2.375766462	3.461625786	2.060135834	2.957829287	2.372612162	2.236010341	3.079045108	1.424305382	2.41328456	1.746741164	1.703391826	2.151830783	2.887589353	1.682153619	2.080875855	2.080875855	2.080875855	2.080875855	2.962644447	2.187804946	1.324964232	1.787243662	3.097555034	1.879498757	0.953925965
39	3.363531533	3.515515261	3.432583378	3.055514928	3.005230593	3.149682627	3.217225689	3.227017109	2.934905908	2.885830575	2.923636161	2.792483592	2.811948037	2.800081394	2.840304775	3.096387077	2.489055309	2.266394846	2.797079659	2.86662323	2.221408332	3.283895009	2.574637228	2.828158701	3.051497139	3.343486167	2.07998631	2.665500166	2.51008519	2.087871189	2.641602389	1.963195437	2.968557318	2.467115467	2.38690423	1.616551727	2.190557988	2.382940019	2.187617185	2.187617185	2.187617185	2.187617185	2.573769578	2.605191216	1.679910175	2.317701719	2.820900935	1.857649092	2.216473242
40	3.724016176	3.219638896	3.038929917	2.690068639	2.896428731	3.551443717	3.050640113	2.440826666	3.212043577	2.962563151	2.602634981	2.156904806	2.278670347	2.465568051	2.907126701	2.750673906	2.752035171	2.013384126	2.87628257	2.845166695	2.921242891	2.898455837	3.256462139	2.508231803	2.101114961	3.38310965	1.693432227	2.519772376	2.811080631	1.918161093	2.774442049	2.177026934	2.729850717	1.989293274	1.581918582	2.848199304	2.407213224	1.982588794	2.08086233	2.08086233	2.08086233	2.08086233	2.649953503	2.363737681	1.874047659	2.651401138	3.011298254	1.382095379	1.535541895
41	3.081067378	3.44104013	3.356310698	2.155717424	2.443942675	2.596422451	2.178774807	2.348193116	2.678601664	3.268779693	2.655941987	2.207676777	1.894002767	2.429285523	2.3943195	2.295669487	2.228430397	2.000161508	1.729100391	1.917980677	2.145285112	2.921148003	2.342427246	3.039790543	2.057569899	2.934834136	1.752272106	2.287530604	1.861569674	2.277221506	2.146745457	2.235364888	2.791201032	2.222543639	1.499124923	1.87504006	2.202415923	1.681354188	2.078275681	2.078275681	2.078275681	2.078275681	2.107568502	2.763627729	1.521319494	2.021694092	2.091952152	1.254612294	2.16927655
42	3.8062517	3.161675467	3.141714208	3.727405656	2.72581664	3.160764609	2.790021199	2.538835681	3.698770505	3.182447869	2.220339765	2.29105808	2.215915546	2.126328997	2.561520555	2.943246475	2.096374094	2.190370051	2.516862192	2.619916814	3.007528266	3.016385222	2.988232353	2.465987931	2.261154894	2.965703678	1.732353208	2.316091806	2.464348959	2.620559315	2.609197996	2.075878815	2.783494573	2.375817945	1.87802582	2.46371252	2.379289916	2.377576907	1.844466182	1.844466182	1.844466182	1.844466182	2.224010095	2.509810919	1.796197732	2.665209891	2.404956747	1.425428229	2.001296091
43	3.105502153	3.165102196	2.969192207	2.680086227	2.659290086	3.008542395	2.36014498	2.707552125	2.862621863	2.976270379	3.162052694	2.460058784	2.176568632	2.450784871	2.72812589	3.091928876	2.475430784	2.357800937	2.16350323	2.519601621	2.651002451	3.160869558	2.619546848	2.615776868	2.474479218	3.375200437	1.997915629	2.499478809	2.116114144	2.892330005	2.659084411	2.405917992	2.641718175	2.187656967	1.50451085	2.089901586	2.66291956	1.987427723	2.456864041	2.456864041	2.456864041	2.456864041	2.540005921	2.683279954	1.991552037	2.1019853	2.904118452	1.579724413	2.102096378
44	3.535323022	2.084627097	1.983274527	2.54899881	2.418651968	2.505223026	2.353912612	2.38008623	3.10904362	2.233360118	2.356462278	2.07280689	2.427712174	2.558931716	2.558957222	2.902580718	2.323101157	2.407329099	2.162255204	2.239598238	3.021173638	3.157576885	3.068334776	1.6580087	2.082620201	2.775106051	1.648123752	2.428881296	1.806358319	2.470327105	2.723999605	1.34876668	2.248799191	1.502249835	0.867196217	2.599570612	2.337461196	1.366385843	2.169664197	2.169664197	2.169664197	2.169664197	2.411005717	2.017200187	1.383388608	2.225169322	2.458167962	1.639066609	1.477878066
45	3.244014559	2.857422154	2.786654866	2.515325082	2.018660861	3.406224075	2.969190312	2.055608081	2.831604373	2.608885221	2.269228181	1.788179288	2.980230254	2.533518694	2.21757481	3.382377439	2.289317997	2.098422313	2.55234353	2.623525239	2.776240592	2.52404061	2.634096011	2.725153765	1.514152779	2.498102189	0.970716404	2.300187537	2.736278395	1.936382898	1.816992886	2.295696648	2.61797748	1.948137995	0.868643871	2.265073681	1.843279824	1.754577272	2.904657109	2.904657109	2.904657109	2.904657109	1.665514155	2.655479399	1.903790005	1.974740385	1.781937621	2.465177996	1.718687374
46	3.539740643	2.145824762	2.043589078	2.605720639	2.488855137	2.443058246	2.467226562	2.588785975	2.653434439	2.196318599	2.556615469	2.240860665	2.131710077	2.790278843	2.745168424	2.727787979	2.806332808	2.306638526	1.883303849	2.093923812	2.653154995	2.975691894	2.959037985	2.157637166	2.28869991	3.309120778	1.843976621	2.778732372	1.684578228	2.446444307	2.74243757	1.530246736	2.149978419	1.531234894	1.173281446	2.346718644	2.370794625	1.200386896	2.179131635	2.179131635	2.179131635	2.179131635	2.607024874	2.05363586	1.774125657	1.29134373	2.684644623	1.447764088	1.13339085
47	2.69124359	2.474925027	2.263920904	2.069060692	2.21899462	2.774068568	2.595405337	2.403915521	2.162716295	2.337317716	2.745728658	2.035683476	2.550860643	2.417637028	2.569852975	2.858254945	2.663508367	2.170254779	2.138308804	2.365616781	1.921322885	3.018888473	2.407171661	2.408654137	2.027686942	2.668304182	1.642464448	2.516636648	2.10341371	2.177031516	2.851282722	1.522852084	2.059198027	1.836616127	1.251353522	1.579009044	2.378059742	1.276663527	1.925667326	1.925667326	1.925667326	1.925667326	2.39258246	1.944518278	1.555461963	1.481864897	2.395894011	1.437448539	1.428651936
48	3.892522235	3.43736414	3.186500383	3.138451206	2.422508438	3.402498951	2.505668359	2.753100362	3.759357814	3.264771684	2.687265287	2.148708984	1.989832895	1.893141536	2.614853551	2.878034244	2.637647185	1.994707335	1.97814355	2.372062133	2.988841318	2.619052608	3.376930638	3.085223001	2.320993382	2.894912547	1.586885517	1.853291082	2.592635637	2.177802094	2.225728859	2.187274934	2.782316248	2.653847673	1.651852505	2.886723109	1.652104438	2.432779065	2.456098001	2.456098001	2.456098001	2.456098001	2.385777113	2.726566484	2.010614016	2.657729754	2.261571712	1.540350657	1.894715211
49	3.597675055	3.057552453	2.714230025	2.646556474	1.9893363	3.150002714	2.888388677	1.793792789	3.092034597	2.382564203	1.912235775	1.706864249	2.793418624	2.547932673	2.005864019	2.994986248	2.286074888	1.676469182	2.223554606	2.328532018	2.741699311	2.569351172	2.777682687	2.161678683	1.201292776	2.287958263	1.234622139	1.979291938	2.409927906	1.964390387	1.551572271	2.111324174	2.188290302	1.73026726	1.525655929	2.447623316	1.689211455	1.233681994	2.658214356	2.658214356	2.658214356	2.658214356	1.56536553	1.855092928	2.435351482	2.194835657	1.485553565	1.844641027	1.879321102
50	3.757629074	2.679133542	2.464631499	2.869094567	3.111094685	2.976762768	3.100889128	2.968647516	3.708119284	2.482219126	3.619245847	2.902879771	2.426786856	2.266884843	3.29599155	2.59096353	2.453166677	2.41793386	2.316738797	2.652213822	3.340777343	3.1973383	3.501927223	2.180356717	2.757675388	3.533186357	2.113962313	2.755883802	2.34600453	2.449535076	2.956821516	1.923480344	2.527380949	1.885422144	2.370647345	3.035699803	2.680487185	2.280632688	2.066206224	2.066206224	2.066206224	2.066206224	2.993577837	1.88751938	1.408500803	3.031059621	2.893383648	1.240117263	1.374812207
51	3.158639285	2.916746687	2.580776565	3.173149548	2.685907737	1.638673897	1.83792871	1.968104664	2.900023242	2.806537146	3.020305984	1.860725388	1.564885814	2.285051547	2.683223696	1.633244986	2.575512196	1.929630094	1.326118862	1.568385771	2.560364335	3.176933474	2.501466111	3.276576001	1.931889709	2.820418246	1.470980445	2.349453473	0.98284271	2.280382969	2.522475967	2.278831081	2.910621546	2.324534092	0.637794692	2.112640076	2.345553993	2.039844601	1.577328747	1.577328747	1.577328747	1.577328747	2.517506302	2.225497517	1.121961316	2.411856735	2.783808057	0.941690025	2.352779337
52	3.274856997	2.959281437	2.843783726	2.181920221	2.938164403	2.743689632	2.350546761	2.6455081	2.8885564	2.493547873	2.50605421	2.330689851	1.766484603	2.910883476	2.827670695	2.346389302	3.024328624	1.950998729	1.989992677	2.145053169	2.77198349	3.206001687	2.729473797	2.413969854	2.414381177	3.310829813	1.84688558	2.794918123	2.052117314	2.672410126	2.804992737	1.54119223	2.732038626	1.912821441	1.433631245	2.486260882	2.687727923	1.733753572	2.139410897	2.139410897	2.139410897	2.139410897	2.706398667	2.153252709	1.494140467	2.249829639	2.707883345	1.325030731	1.393966394
53	3.377131684	3.212524828	3.223944831	2.328863821	2.818701064	2.918403137	2.278928711	2.66164202	2.882726939	3.317364391	2.46134578	2.467333542	1.901043217	2.585943456	2.65411761	2.381490921	2.717452354	2.430617033	1.84025467	2.423213224	2.531064972	3.294571659	2.846593037	3.051411684	2.501786492	3.158867797	2.001785435	2.377983735	2.223899216	2.37063464	2.501197476	2.296161731	2.929644434	2.138119832	1.732364699	2.420238074	2.469724944	1.882631927	2.21201497	2.21201497	2.21201497	2.21201497	2.504599296	2.880891968	1.741153152	2.014958062	2.417633833	1.458874594	2.344355947
54	3.485054645	3.168421827	3.043815055	3.304351002	2.747914932	2.147345132	1.953802922	2.90242961	3.390012472	2.845761702	2.914587255	2.836530782	2.137179785	2.626069351	2.963076576	2.630818343	2.883308856	2.746672991	1.75741321	2.335103142	2.695527047	3.286381545	2.965684145	2.516243016	2.612104677	3.339041018	2.31410062	2.623369162	1.404871426	3.115226595	2.987102911	2.191875832	2.60768688	2.319243527	1.762493015	1.833777435	2.238808992	2.060138157	1.922410736	1.922410736	1.922410736	1.922410736	2.765670506	2.576363783	1.30934325	2.144952121	2.886454409	1.051953781	1.962281195
55	3.063517545	3.196907715	3.114598282	3.132792629	2.673417909	2.964108729	2.620963465	2.972838667	3.085734329	3.025611359	2.894221239	2.831566461	3.043121845	2.719645714	2.838906226	3.008630622	2.226760519	2.66478706	2.327609875	2.887417296	2.137258284	3.379531743	2.602266898	2.704094224	2.659058637	3.099810608	2.342807224	2.538049757	2.34542251	2.210366176	2.866108533	1.968812503	2.085703167	2.081044802	2.445238107	1.426083414	2.219517309	1.571263259	1.865449546	1.865449546	1.865449546	1.865449546	2.789433145	2.286191527	2.021586961	1.460565777	2.536664268	1.869057114	2.169993228
56	3.163094364	2.730169062	2.420841526	2.622251202	2.398880909	2.722135152	2.641696878	2.280662203	1.676928543	2.564651458	2.570698788	2.076412393	2.491168257	2.981077671	2.409946691	2.700352019	2.620296507	2.356082288	2.090366082	2.312255265	1.953112307	2.972329179	2.019778737	2.192458129	1.942853917	2.449092043	1.579419542	2.764895911	2.046022011	2.60098491	2.158614269	2.100762469	2.267745945	1.944402533	0.921559121	1.332606051	2.231798583	1.291707402	2.561979562	2.561979562	2.561979562	2.561979562	2.046330719	2.088874944	2.050649339	1.098868806	2.281363178	1.861500335	2.008909091
57	2.755174714	3.001027716	2.806168324	2.578486076	2.313337967	2.330013863	2.054450336	2.131880612	2.367155732	2.69031368	2.501595484	2.101519062	2.338871153	2.391989505	2.027567641	2.337515318	2.125988567	2.008617728	1.788154567	2.073197014	2.204088059	2.231822163	2.082972732	2.610792575	1.984045558	2.437501767	1.560408758	2.433937072	1.813213127	2.152693771	1.93782792	2.036986817	2.655303101	2.136769592	1.478677367	1.656312677	1.958164197	1.955838965	1.977131066	1.977131066	1.977131066	1.977131066	1.702533117	2.818324695	1.57322311	1.151986037	1.281860955	1.127568347	1.977639514
58	3.458312662	3.300057394	3.183343815	2.414428628	2.416091496	3.132198532	2.681662266	2.395895991	2.582450203	3.145864777	2.311209941	2.239473433	1.898486399	1.949307574	2.576926968	2.428192126	2.334561763	1.859856638	2.198835777	2.461660414	2.915575179	2.426120441	2.733618808	2.722004384	2.162220838	2.859726862	1.774159346	2.17727073	2.650752173	1.833197197	2.35691933	2.262554087	3.016815004	1.983752436	1.785179621	2.591943392	2.219229491	1.667085159	1.861004421	1.861004421	1.861004421	1.861004421	2.306036551	2.59130497	1.4846149	2.107734086	2.529741124	1.284077358	1.78129862
59	3.292722081	3.036032391	2.919173884	2.348793964	2.732306985	3.477663195	2.969738542	2.625833063	2.69434972	2.905068498	2.99654993	2.336974402	2.13822378	2.43055347	2.773352731	2.758009798	3.018706272	2.49660497	2.458755668	2.465959761	2.810258216	2.758245087	2.669241751	2.340487595	2.348200665	3.293801661	1.90785168	2.603430546	2.950326882	1.908849436	2.83344657	1.575866209	2.799726326	1.984033669	1.863035385	2.673815491	2.275397742	1.790101812	1.968300366	1.968300366	1.968300366	1.968300366	2.338590785	2.145420933	1.406155559	2.061902033	2.770440374	1.80926673	1.80959758
60	3.427066507	3.290821508	3.043461237	2.987180625	1.887168595	3.367934259	2.561287924	2.670872217	3.074066669	3.615523311	2.258615553	2.105441239	2.321399839	1.757123858	2.104166558	3.187153412	2.519521926	2.223629716	2.214017894	2.383640012	2.83118944	2.839252925	2.545351342	3.248906232	2.412366842	2.618798745	1.423778009	2.043332504	2.63171527	2.352531472	1.790205516	2.51587847	2.640306115	1.597256885	2.039360377	2.440092694	1.786340974	2.202774479	2.155656356	2.155656356	2.155656356	2.155656356	2.062853519	2.580129569	2.035214913	2.289110975	2.252409969	1.677955113	1.618296979
61	3.548026086	3.111441025	2.856634154	2.884744704	2.319726127	3.095434901	2.435996151	2.079019904	2.802260232	2.51006434	2.418936866	2.023322979	2.03646111	1.978322877	2.304204526	2.618963167	2.682773032	1.89136159	2.195919675	2.424753088	2.764145336	2.914194425	2.792041349	2.304327004	1.670500291	2.677704672	1.389172459	2.367360926	2.191020623	3.037828808	2.424053785	1.594830919	2.23764366	2.051059478	1.433679755	2.304970797	2.025666473	1.618104226	1.934472675	1.934472675	1.934472675	1.934472675	2.117819437	2.265168745	2.106240173	1.8725019	2.173025871	1.269154514	2.061423437
62	3.232618713	1.873070813	1.590813787	2.985209185	2.413043657	2.322439003	2.875668987	2.082931851	3.187985547	1.895106515	2.527611679	2.041013863	2.674869032	1.988621631	2.363157321	2.738468196	2.239595197	2.10122156	2.597222602	2.656796776	2.501422775	2.502346024	2.885596118	1.37730001	1.845815379	2.817724364	1.644161626	2.250836877	1.717951114	1.379937512	2.495798218	0.955606396	1.4738772	0.202014471	1.610972986	2.3046131	2.350669405	0.602636365	1.554269156	1.554269156	1.554269156	1.554269156	2.123175928	1.294661932	1.73796099	2.47422368	2.654496284	1.697888862	1.069685762
[truncated: 1,952 more columns]
