# Supplementary material for: HDG-select: A novel GUI based application for gene selection and classification in high dimensional datasets
Source: PLoS One. 2021 Jan 28;16(1):e0246039. doi: 10.1371/journal.pone.0246039 (PMC7842997; doi:10.1371/journal.pone.0246039)
Supplement: S3 Dataset — (CSV) [file pone.0246039.s003.csv]

samples	V1	V2	V3	V4	V5	V6	V7	V8	V9	V10	V11	V12	V13	V14	V15	V16	V17	V18	V19	V20	V21	V22	V23	V24	V25	V26	V27	V28	V29	V30	V31	V32	V33	V34	V35	V36	V37	V38	V39	V40	V41	V42	V43	V44	V45	V46	V47	V48	V49
1	-0.92717769	-0.740039116	-0.532016405	-1.097891451	-0.986673295	0.018751593	-0.863325782	3.959997075	-0.398218966	-1.097891451	0.183420218	-1.097891451	-1.097891451	0.301076139	-1.097891451	2.172957873	0.606712396	1.420045258	3.485251489	-1.097891451	-1.097891451	-1.097891451	1.223614424	1.42155275	0.732994098	-0.871083742	-1.097891451	-0.087446721	-0.087446721	-1.097891451	1.716598333	-1.097891451	-0.351254171	-1.097891451	1.110440782	-0.686978793	2.552726173	-1.097891451	-1.097891451	-1.022363661	-1.097891451	-1.097891451	-1.097891451	0.585756932	-0.803375731	-1.097891451	-1.097891451	-0.618410302	0.196628721
2	-0.835899022	-0.835899022	-0.585647021	-0.835899022	-0.329767663	-0.835899022	-0.835899022	4.037788449	-0.835899022	-0.835899022	0.934701435	-0.835899022	-0.835899022	0.437470615	2.026290079	2.82835085	1.291164917	2.872351002	3.434737832	-0.835899022	-0.835899022	-0.835899022	-0.174751555	-0.744988915	-0.514960304	-0.835899022	-0.835899022	-0.835899022	-0.835899022	-0.835899022	0.111498461	-0.835899022	-0.835899022	-0.835899022	-0.835899022	-0.835899022	2.981215336	-0.835899022	-0.835899022	-0.835899022	-0.835899022	-0.835899022	-0.835899022	-0.514960304	-0.835899022	-0.835899022	-0.835899022	-0.835899022	-0.835899022
3	0.236073262	0.252645022	-1.154351244	-0.372371507	-0.338899813	1.253466539	0.50632506	3.868960594	0.201931958	-1.154351244	-1.073011744	0.148013895	-1.154351244	0.576508599	-1.154351244	0.892057662	0.973397161	-0.930444648	1.619579454	-0.245707084	0.456109471	0.007131733	1.331103565	0.852356606	0.966314807	0.049811566	-0.372371507	0.598676568	0.576508599	-0.44353094	2.016959947	0.443079924	0.682003073	-0.44353094	1.402262998	-1.154351244	-0.275654676	-1.154351244	0.07037687	0.110077925	0.007131733	0.201931958	-1.154351244	1.034624758	-0.481466909	-1.154351244	-1.154351244	-0.701503118	0.884263829
4	-0.74862257	-0.439165151	0.790952971	-1.033875654	0.241115348	1.216007299	0.106282432	3.976272373	0.081755336	-1.121533532	-0.242738574	-0.142306719	-1.121533532	0.340104518	-0.880234075	1.691594838	0.755800478	1.132684283	2.521272278	-0.531213069	-0.633508575	-0.74862257	1.546937559	1.258463064	1.581647776	-1.121533532	-0.484038031	0.429467144	0.627856821	-1.121533532	1.526498682	-0.953850282	0.056556182	-1.121533532	1.278977928	-1.121533532	1.638263284	-0.880234075	-1.121533532	-0.953850282	-0.812076114	-1.121533532	-1.121533532	0.790952971	-0.689265743	-1.121533532	-1.121533532	0.003986926	0.627856821
5	0.101238667	-0.298285381	-1.121518695	-0.957713503	0.342258076	1.182937397	0.029325003	4.575871341	-0.196466225	-1.121518695	-0.263047878	-0.298285381	-1.121518695	0.410097169	-1.121518695	1.43446501	0.613839655	0.58741301	2.051978232	-1.121518695	0.123985228	0.229806356	1.323405143	0.757898092	0.779812378	-0.134480189	-0.373198851	-0.196466225	0.442187765	0.101238667	1.560940867	-1.121518695	0.101238667	0.16782032	1.413324242	-0.593426958	0.746737189	-1.121518695	-1.121518695	0.32446658	-0.076496125	0.779812378	-1.121518695	0.973775386	0.28779042	-1.121518695	-0.164938738	-1.121518695	1.169007798
6	-0.31951088	-0.106289468	-1.085657655	-0.997987122	0.60736158	0.212230782	-0.280362658	4.052707504	-0.044943782	-1.085657655	-0.448070117	-1.085657655	-1.085657655	0.53129807	-1.085657655	2.371919466	0.430851715	1.492997634	2.873412428	-0.653327459	-0.844323361	0.166228977	1.487405858	0.90426287	1.348411358	-0.044943782	-0.712692855	0.562482221	0.376191415	-1.085657655	1.878879218	-1.085657655	0.547022288	-0.448070117	1.301572799	-1.085657655	2.323495424	-1.085657655	0.482445295	-1.085657655	-0.360399584	-0.997987122	-1.085657655	0.691041458	0.945611152	-1.085657655	-0.106289468	-0.138568022	0.965608556
7	0.139262595	-0.161708946	0.537000912	-1.177817545	0.908153212	0.682659629	-0.631556569	3.940883946	0.120959363	-1.177817545	-1.177817545	-0.187897705	-1.177817545	0.643523194	-1.177817545	0.643523194	0.878288131	-1.177817545	2.264583743	-0.13630206	0.537000912	0.157180467	1.433302566	1.291488049	1.575172316	-0.27167685	-0.301541932	0.692168862	0.623258725	-1.177817545	1.486991287	-1.177817545	0.374997042	-1.177817545	1.417319609	-0.432734564	-1.177817545	-1.177817545	1.558251928	0.10225383	-1.09670215	0.2883731	-1.177817545	0.951073272	-0.468955668	-1.177817545	0.388614412	-0.27167685	0.502258639
8	-0.074272991	-0.702714136	0.048901081	-1.089233129	0.232284037	0.131846689	-1.089233129	3.873176655	-0.641191297	-1.089233129	-0.337617912	0.55303398	-1.089233129	0.63455997	0.868907834	2.226401841	0.55303398	1.318476124	3.185369287	-1.089233129	-0.178369742	0.55303398	1.310819271	0.344563441	1.205242971	-1.089233129	-1.089233129	0.386016629	-0.142392901	-0.381964193	1.326071966	-1.089233129	-0.215757794	-0.915430887	1.076723428	-1.089233129	2.704490462	-1.089233129	0.365515342	-0.178369742	-0.583399474	-0.142392901	-1.089233129	0.445000789	-1.089233129	-1.089233129	-0.337617912	-0.641191297	0.104992149
9	0.664819475	-0.098864674	-1.146820733	-0.412884834	-1.070478629	1.310646215	-0.721795019	3.81709552	0.327433456	-1.146820733	-0.770354482	-0.35124013	-1.146820733	0.850201523	-1.146820733	0.689467138	0.925941608	0.721193497	0.18898881	0.109618401	-0.240583666	0.613125034	1.398755374	1.154863845	0.528732753	-0.077503786	0.002661647	0.876252139	0.705487389	-0.215153408	1.841257835	-1.146820733	0.3524663	-0.412884834	1.522227885	-1.146820733	-1.146820733	-1.146820733	-1.146820733	-0.294002512	0.288353225	0.895248741	-1.146820733	0.955501636	-0.077503786	-1.146820733	-0.098864674	-0.166593945	0.943808204
10	0.312973415	-0.183571201	-1.154732072	-1.154732072	-0.325426664	1.33813252	0.641859768	3.932088771	0.253309484	-1.154732072	-1.002504553	0.119433028	-1.154732072	0.62221322	-1.154732072	1.200949368	0.905982385	-0.132953294	2.014272801	-1.154732072	0.382016017	0.043477073	1.054664506	1.363057946	1.111874535	0.023357068	-0.237456979	-0.018398621	0.68904406	0.002740224	2.192666472	-0.496417664	0.53864956	-0.389684498	1.488248938	-1.002504553	-1.154732072	-1.075153812	0.63209428	-0.663965609	-0.085229461	0.082318484	-0.618822735	0.999593576	-0.295061872	-0.711689441	-1.154732072	-0.423768405	0.733703891
11	-0.780732736	-0.956724919	-0.864723475	-0.956724919	-0.780732736	0.103748555	-0.631933466	4.271782069	-0.956724919	-0.956724919	0.516353661	-0.956724919	-0.956724919	-0.034384479	-0.956724919	2.450051337	0.224566604	0.071023911	3.542085002	-0.956724919	-0.444517664	-0.956724919	1.086063844	0.224566604	0.723320198	-0.956724919	-0.956724919	0.002045677	-0.444517664	-0.956724919	1.465752489	-0.956724919	-0.565335713	-0.956724919	0.671129945	-0.956724919	1.663727989	-0.956724919	0.002045677	-0.034384479	-0.38934353	-0.780732736	-0.956724919	0.688842085	-0.956724919	-0.956724919	-0.956724919	-0.565335713	-0.337153276
12	-0.277424543	-0.660388449	-1.104309325	-1.014288364	0.720022708	0.22837522	-0.066664297	3.813493331	-0.549141759	-1.104309325	0.156606136	-1.104309325	-1.104309325	0.273360161	-1.104309325	1.810893379	0.539570042	-0.098684489	3.727964245	-1.104309325	-1.014288364	-1.104309325	1.388294068	1.143184392	1.49653756	-0.166177852	-0.856504911	0.273360161	-0.238867957	-1.104309325	1.844780608	-1.104309325	-0.098684489	-0.660388449	1.089197972	-1.104309325	1.079892427	-1.104309325	-1.104309325	-0.603128178	-0.603128178	-0.932105665	-0.856504911	0.452857333	-1.104309325	-1.014288364	-1.104309325	-0.359607242	0.22837522
13	-0.924399168	-0.924399168	0.178640744	-0.924399168	-0.924399168	-0.746648082	-0.924399168	4.144319459	-0.924399168	-0.924399168	0.113621202	-0.924399168	-0.924399168	1.641512992	2.263207608	2.841599382	2.614271931	3.701586118	3.86939608	-0.924399168	-0.924399168	-0.924399168	0.854411982	0.351136121	0.402460171	-0.924399168	-0.924399168	-0.298635395	-0.831478242	-0.924399168	1.228517811	-0.924399168	-0.529098335	-0.924399168	0.474710391	-0.924399168	2.818805039	-0.924399168	-0.924399168	-0.351347249	-0.831478242	-0.924399168	-0.924399168	-0.031078183	-0.924399168	-0.924399168	-0.924399168	-0.924399168	-0.298635395
14	0.00419174	0.00419174	-1.140422729	-1.140422729	-1.140422729	1.337166025	0.325092965	3.252179167	0.101441048	-1.140422729	-0.527831173	0.405058458	-1.140422729	0.816604118	-1.140422729	1.020668902	0.951561568	-0.568115494	1.193990634	-0.060178361	0.596886796	0.282005025	1.459144415	1.241455702	0.924924909	0.188433518	-0.016712283	0.454366529	0.931665067	-0.610466563	1.917648226	-0.106060432	0.727035468	0.555594952	1.497232144	-1.140422729	-0.752357272	-0.568115494	1.246055517	0.417664273	0.063904366	0.655193236	-0.320329693	1.089996162	-0.702301655	-0.452718977	-0.261328541	0.366043414	1.164144078
15	-0.379127623	-0.462597363	0.105392434	-0.340077711	-0.020494321	-1.143350433	-1.143350433	4.37376711	-1.143350433	-1.143350433	0.08155903	0.386828019	-1.143350433	0.351533882	-1.143350433	2.073119228	0.764608808	1.231012205	3.575375498	-1.143350433	0.151278717	-0.462597363	1.684408121	1.456220401	1.417639695	-0.419913646	-0.462597363	0.105392434	0.295908703	-0.507364019	1.791542331	-1.143350433	0.403978695	-1.143350433	1.341378906	-1.05590006	1.518803819	-1.143350433	-1.143350433	0.031950492	-0.902622183	0.333364289	-1.143350433	0.741378847	0.729539529	-1.143350433	-1.143350433	0.006102742	0.922287338
16	0.320924375	0.104795075	-1.176135372	-1.176135372	0.881350182	1.221575515	0.417963711	3.615031184	0.085656322	-1.176135372	-0.830825614	-1.176135372	-1.176135372	0.551114067	-1.176135372	1.040415763	1.221575515	1.077449366	2.265587945	0.123513161	-1.176135372	-1.176135372	1.598585572	1.667760296	1.05913385	0.211388845	0.177318756	0.59479742	0.417963711	-1.176135372	1.846855995	-1.176135372	0.26006716	-1.176135372	1.25163647	-1.176135372	-1.176135372	-1.176135372	-1.176135372	-0.240514683	-0.395786768	0.666234134	-0.240514683	0.911235306	1.05913385	-1.176135372	-1.176135372	0.320924375	0.947174759
17	0.137905602	0.00630111	-0.552288795	-1.171732694	0.428707054	0.585010074	-0.227124446	3.751574929	0.236242724	-1.171732694	-0.833209652	-0.63584853	-1.171732694	0.759004409	-1.171732694	1.055137609	1.089219915	0.026420169	1.007416018	-1.171732694	0.750696872	0.120328099	1.442455243	1.545236559	0.750696872	-0.102280319	-0.406721056	0.574765767	0.532483286	0.3380086	1.912278902	0.188521133	0.822646679	0.204733303	1.630942569	-0.20061744	0.171987908	-1.171732694	0.102372557	-1.171732694	-1.171732694	-0.174926166	-1.171732694	1.100278362	0.605129133	-1.171732694	0.065259756	0.084022355	1.173839169
18	-0.319944237	-0.398118228	-1.179007814	-0.529151305	0.143855634	0.166448167	-0.213693522	3.976752698	-0.088501864	-1.179007814	-0.149009616	-1.179007814	-1.179007814	0.546589856	-1.179007814	1.601068419	0.859919273	0.859919273	2.963853056	-1.179007814	-0.319944237	-0.358216684	1.48822208	1.134945976	1.706110179	0.096968626	-0.483408342	0.166448167	0.120705204	-0.529151305	1.838832358	-1.179007814	0.485089467	-0.439793745	1.315104583	-1.179007814	0.384541982	-1.179007814	-1.179007814	-1.179007814	0.210062764	-0.863550031	-0.283173063	0.92175782	-1.179007814	-1.179007814	-0.933029572	-0.213693522	0.734727615
19	0.262270238	0.398709358	-1.206832021	-1.052937039	0.931824717	0.647813381	-0.036681054	3.772954489	-0.036681054	-1.206832021	-0.125614338	0.117213928	-1.206832021	0.386016104	-1.206832021	1.164544053	1.138729029	-0.058051449	2.100299247	-0.433404302	0.024363767	0.516132458	1.666878305	1.486202799	0.890641647	-0.503785509	-0.621756538	0.527024034	0.423537192	-1.206832021	2.041223896	-0.058051449	0.62884437	-0.467861556	1.461530485	0.319518308	0.043768886	-1.206832021	-1.206832021	-1.206832021	-1.206832021	0.081289974	-0.433404302	0.977462074	0.346749234	-1.206832021	-1.206832021	0.398709358	1.106671297
20	-0.763377579	-0.763377579	-0.145307154	-0.763377579	-0.671599053	-0.763377579	-0.763377579	4.395178123	-0.763377579	-0.763377579	0.193069921	-0.763377579	-0.763377579	1.924362792	2.623781753	3.275399446	0.70613174	1.645369354	3.1647002	-0.763377579	-0.763377579	-0.310789616	1.024136544	0.618530859	0.470092129	-0.763377579	-0.763377579	-0.763377579	-0.763377579	-0.763377579	0.356673464	-0.763377579	-0.372936706	-0.763377579	-0.095914498	-0.763377579	3.57076403	-0.763377579	-0.763377579	-0.763377579	-0.763377579	-0.763377579	-0.763377579	-0.004135973	-0.587811824	-0.763377579	-0.763377579	-0.763377579	-0.763377579
21	-0.957174652	-0.957174652	-0.628118878	-0.957174652	-0.957174652	-0.863965282	-0.957174652	4.238436694	-0.957174652	-0.957174652	-0.142624367	-0.957174652	-0.957174652	1.076432201	1.595364437	2.854832065	1.314023403	2.772080131	3.82317384	-0.957174652	-0.957174652	-0.957174652	0.69205299	0.842805907	0.70999768	-0.957174652	-0.957174652	-0.382343878	-0.700593375	-0.957174652	0.986883316	-0.957174652	-0.628118878	-0.957174652	0.295525073	-0.957174652	2.765582046	-0.957174652	-0.957174652	-0.957174652	-0.957174652	-0.778871795	-0.957174652	0.149289291	-0.628118878	-0.957174652	-0.957174652	-0.957174652	-0.382343878
22	-0.083635875	-0.156448779	-1.155547587	-0.93599579	0.820063459	0.787874087	0.045360576	4.131842067	0.084289479	-1.155547587	-1.002977169	-0.93599579	-1.155547587	0.719524235	-0.388776711	1.148772171	0.728379561	0.410814863	1.034742925	-0.016654495	-0.293940942	0.157102384	1.734125111	1.982114321	0.787874087	0.472829934	-0.663675651	0.61537843	0.625400352	-0.264575806	1.939709035	-1.155547587	0.771302842	0.045360576	1.620868696	-0.264575806	-1.155547587	-1.155547587	0.02519525	0.103095225	-0.816246069	0.20783431	-1.155547587	1.143425057	-1.155547587	-1.155547587	-1.155547587	0.174357026	0.944536545
23	-0.949706033	-0.579921067	-0.579921067	-1.04376765	-0.520090628	-0.311549683	-0.463680989	3.976571794	-0.643614134	-1.04376765	-0.139480325	-1.04376765	-1.04376765	1.432955866	1.988673386	2.594317149	1.710833199	2.734718549	3.647550516	-0.949706033	-0.463680989	-1.04376765	1.091215847	1.375129285	0.724519773	-1.04376765	-1.04376765	0.220385964	-0.26563908	-0.643614134	1.276804595	-1.04376765	-0.063527474	-1.04376765	0.944740144	-1.04376765	2.715218244	-1.04376765	-1.04376765	-0.410322049	-0.643614134	-1.04376765	-1.04376765	0.418427874	-1.04376765	-1.04376765	-1.04376765	-0.643614134	0.134514436
24	-0.606086804	-0.490791536	-0.339896767	-1.066163198	-0.887692567	0.795768747	-1.066163198	4.564595017	-0.736797798	-1.066163198	-0.25084646	-1.066163198	-1.066163198	0.893042314	1.836478515	2.71302167	1.604072976	2.918591011	4.014387132	-1.066163198	-0.546742672	-0.669262167	1.062654257	0.671299294	0.824561364	-0.736797798	-1.066163198	-0.058291005	0.009244626	-0.669262167	1.235547218	-1.066163198	-0.209185773	-1.066163198	0.735511056	-1.066163198	2.640320442	-1.066163198	-0.669262167	-0.169226005	-1.066163198	0.072419989	-0.606086804	0.637541522	-1.066163198	-1.066163198	-0.437866302	-0.887692567	0.072419989
25	-0.876495062	-0.876495062	-0.700546259	-0.876495062	-0.876495062	-0.551783666	-0.876495062	4.275868933	-0.876495062	-0.876495062	0.973424633	-0.876495062	-0.876495062	-0.551783666	-0.115596949	2.587114323	0.359665821	1.975131126	3.65529107	-0.876495062	-0.876495062	-0.876495062	0.11713568	-0.207575716	0.508428414	-0.876495062	-0.876495062	-0.36441406	-0.876495062	-0.876495062	0.41184321	-0.876495062	-0.876495062	-0.876495062	-0.700546259	-0.876495062	2.579083376	-0.876495062	-0.876495062	-0.876495062	-0.876495062	-0.784516295	-0.876495062	-0.257076136	-0.551783666	-0.876495062	-0.876495062	-0.876495062	-0.876495062
26	-0.946892102	-0.946892102	-0.946892102	-0.946892102	-0.853678489	-0.617821346	-0.946892102	4.360445489	-0.768581127	-0.946892102	0.898667107	-0.946892102	-0.946892102	-0.221275377	-0.090681314	2.587235045	0.524099651	2.049112486	3.843938019	-0.946892102	-0.946892102	-0.946892102	0.545595081	0.060078466	0.220767294	-0.946892102	-0.946892102	-0.221275377	-0.853678489	-0.946892102	0.883735478	-0.946892102	-0.853678489	-0.946892102	-0.768581127	-0.946892102	2.587235045	-0.946892102	-0.946892102	-0.175778676	-0.946892102	-0.946892102	-0.946892102	0.332660926	-0.617821346	-0.946892102	-0.946892102	-0.946892102	-0.690299143
27	-0.862715767	-0.956471723	-0.956471723	-0.956471723	-0.956471723	0.565854668	-0.956471723	4.750734214	-0.862715767	-0.956471723	0.217981439	-0.956471723	-0.956471723	-0.226633158	-0.956471723	2.382682387	0.275862427	1.919021831	3.867354285	-0.956471723	-0.956471723	-0.956471723	0.884806956	0.929191612	0.772720787	-0.956471723	-0.862715767	0.020583083	-0.378270101	-0.956471723	0.943552349	-0.956471723	-0.625486343	-0.956471723	0.3305261	-0.956471723	2.652379874	-0.956471723	-0.956471723	0.124225484	-0.557618539	-0.862715767	-0.956471723	0.3305261	-0.956471723	-0.956471723	-0.956471723	-0.956471723	-0.055122954
28	-0.874730612	-1.053449702	-1.053449702	-1.053449702	-1.053449702	0.463534734	-0.655996123	4.322160077	-0.477277032	-1.053449702	0.20217435	-0.155263831	-1.053449702	0.353279188	0.854011479	2.226818606	0.562633307	1.349126328	3.273344176	-0.655996123	-0.19527923	-0.655996123	1.19378718	0.750732767	0.972574204	-1.053449702	-0.874730612	-0.19527923	-0.236997915	-0.874730612	1.554246137	-1.053449702	-0.116818075	-0.155263831	1.089407692	-1.053449702	2.68017337	-1.053449702	0.766169955	0.255173264	-0.533306061	0.280635505	-1.053449702	0.652626844	-1.053449702	-1.053449702	-1.053449702	-0.960022743	0.61761451
29	0.332569785	0.332569785	-1.104972229	-1.104972229	1.098031002	1.249575319	0.20766022	3.447523584	0.332569785	-1.104972229	-0.954383322	-0.61948849	-1.104972229	0.727983959	-1.104972229	1.000747835	1.038584326	0.28791284	1.038584326	-0.284593658	0.73691326	-1.104972229	1.661888706	1.704254519	1.120661248	0.502256705	-0.094192115	0.652845611	0.490372294	-0.666698613	2.05909648	0.27247403	0.926530795	0.224346692	1.473952214	-0.532465731	-1.104972229	-1.104972229	1.560246941	-1.104972229	-0.094192115	0.040040766	-1.104972229	1.239971115	0.060435686	-0.284593658	-1.104972229	-0.381876825	1.249575319
30	-0.849856178	-0.849856178	-0.13584962	-0.849856178	-0.597368812	-0.849856178	-0.849856178	4.516182151	-0.849856178	-0.849856178	0.531203517	-0.849856178	-0.849856178	0.808055583	2.028275673	2.753955597	1.768994048	3.183532887	3.857838162	-0.849856178	-0.849856178	-0.849856178	0.355745592	0.299120186	0.031940104	-0.849856178	-0.849856178	-0.849856178	-0.849856178	-0.849856178	0.174772727	-0.849856178	-0.849856178	-0.849856178	-0.284197182	-0.849856178	2.974595818	-0.849856178	-0.849856178	-0.849856178	-0.849856178	-0.849856178	-0.849856178	-0.339203824	-0.849856178	-0.849856178	-0.849856178	-0.849856178	-0.13584962
31	-0.919315311	-0.919315311	-0.191083374	-0.919315311	-0.66179756	-0.919315311	-0.919315311	4.877227386	-0.919315311	-0.919315311	0.018545487	-0.919315311	-0.919315311	1.826293356	2.460690689	2.912559208	2.767830291	3.700561913	4.288463088	-0.919315311	-0.919315311	-0.919315311	0.94765561	0.391025002	0.512355504	-0.919315311	-0.919315311	-0.919315311	-0.457993805	-0.919315311	0.839345953	-0.919315311	-0.919315311	-0.919315311	0.125727599	-0.919315311	2.844982143	-0.919315311	-0.919315311	-0.919315311	-0.919315311	-0.919315311	-0.919315311	0.337956535	-0.919315311	-0.919315311	-0.919315311	-0.919315311	0.465607262
32	-0.901148919	-0.901148919	-0.324062968	-0.901148919	-0.503065343	-0.901148919	-0.901148919	4.606561452	-0.901148919	-0.901148919	1.60188335	-0.901148919	-0.901148919	2.259126953	2.370392478	2.780095064	2.885153224	3.541516346	3.734949377	-0.901148919	-0.901148919	-0.901148919	0.638910191	0.240826615	-0.380180807	-0.901148919	-0.901148919	-0.901148919	-0.901148919	0.772564066	0.638910191	-0.901148919	-0.722146544	-0.901148919	0.074020607	-0.570802192	3.268598479	-0.901148919	-0.901148919	-0.901148919	-0.901148919	-0.901148919	-0.901148919	-0.127045503	-0.901148919	-0.901148919	-0.901148919	-0.901148919	-0.901148919
33	-0.873403056	-0.873403056	-0.415959655	-0.873403056	-0.873403056	-0.873403056	-0.873403056	4.383578765	-0.873403056	-0.873403056	0.653293669	-0.873403056	-0.873403056	0.948377674	1.79419163	2.430391574	1.415134796	2.827196082	3.580057661	-0.873403056	-0.873403056	-0.873403056	0.523330726	0.37329952	0.093305372	-0.873403056	-0.873403056	-0.695953803	-0.695953803	-0.873403056	0.49987715	-0.873403056	-0.873403056	-0.873403056	0.128701139	-0.873403056	2.981562601	-0.873403056	-0.873403056	-0.780639915	-0.873403056	-0.873403056	-0.873403056	-0.248701869	-0.873403056	-0.873403056	-0.873403056	-0.873403056	-0.301324215
34	-0.879067795	-0.879067795	-0.700178637	-0.879067795	-0.417912487	0.198861941	-0.879067795	4.722228514	-0.879067795	-0.879067795	0.165598623	-0.879067795	-0.879067795	1.847437229	2.499720505	2.913102132	2.847169659	3.800139167	4.31112745	-0.879067795	-0.879067795	-0.879067795	0.972475748	0.639360193	0.757242659	-0.879067795	-0.879067795	-0.417912487	-0.879067795	-0.879067795	1.276791678	-0.879067795	-0.879067795	-0.879067795	0.321668754	-0.879067795	2.86461321	-0.879067795	-0.879067795	-0.358429189	-0.785551931	-0.879067795	-0.879067795	-0.020080694	-0.700178637	-0.879067795	-0.879067795	-0.879067795	-0.417912487
35	-0.928031418	-0.748736717	0.084494517	-0.928031418	-0.350003039	-0.928031418	-0.928031418	4.713303751	-0.46583067	-0.928031418	0.246069851	-0.928031418	-0.928031418	1.91980332	2.209477448	2.874794836	2.483235538	3.636413648	3.855662946	-0.928031418	-0.928031418	-0.928031418	0.459530706	0.634819705	0.011616867	-0.928031418	-0.928031418	-0.19841153	-0.928031418	-0.928031418	0.730370365	-0.928031418	-0.928031418	-0.928031418	0.011616867	-0.928031418	2.793334053	-0.928031418	-0.928031418	-0.748736717	-0.529297739	-0.928031418	-0.928031418	0.303933496	-0.46583067	-0.928031418	-0.928031418	-0.928031418	-0.108950042
36	-0.925286967	-0.925286967	0.121984155	-0.925286967	-0.925286967	-0.667220143	-0.925286967	4.845647391	-0.925286967	-0.925286967	0.3346656	-0.925286967	-0.925286967	1.257566688	2.171595754	2.785677377	2.132848587	3.417612778	4.22695214	-0.925286967	-0.925286967	-0.925286967	0.974596754	0.532049375	0.532049375	-0.925286967	-0.925286967	-0.195502314	-0.925286967	-0.925286967	0.820592243	-0.925286967	-0.925286967	-0.925286967	0.218811812	-0.925286967	3.160853407	-0.925286967	-0.925286967	-0.925286967	-0.831537937	-0.925286967	-0.925286967	0.218811812	-0.925286967	-0.925286967	-0.925286967	-0.925286967	-0.149744281
37	-1.053981075	-0.44717619	0.991211775	-1.053981075	0.015639819	0.074746197	-0.266553694	4.166731578	-0.114966697	-1.053981075	-0.226318085	-1.053981075	-1.053981075	0.102969012	-1.053981075	1.934642952	0.428979178	0.946714428	4.302698168	-1.053981075	-1.053981075	-0.609642411	1.141590601	0.875776605	1.195627829	-1.053981075	-1.053981075	-0.150646181	0.428979178	-1.053981075	1.461012627	-1.053981075	0.388743569	-1.053981075	0.655564482	-0.670656749	0.279957702	-1.053981075	-1.053981075	-0.963875392	-0.609642411	-1.053981075	-1.053981075	0.670937082	0.074746197	-1.053981075	-1.053981075	-1.053981075	0.522659133
38	-0.929059244	-0.929059244	-0.833764007	-0.929059244	-0.929059244	-0.833764007	-0.929059244	4.697679556	-0.929059244	-0.929059244	0.574782339	-0.929059244	-0.929059244	-0.398514186	0.811134056	2.581935645	0.574782339	1.59627341	3.968758533	-0.929059244	-0.459129303	-0.929059244	0.639310742	0.680126336	1.538653332	-0.929059244	-0.929059244	-0.746766272	-0.523657706	-0.929059244	1.030728231	-0.929059244	-0.28730599	-0.1407255	0.294524321	-0.746766272	3.027316739	-0.929059244	-0.459129303	-0.341364734	-0.929059244	-0.929059244	-0.929059244	-0.187238222	-0.929059244	-0.929059244	-0.929059244	-0.929059244	0.064036804
39	-0.976721954	-0.099055906	0.626690837	-1.151358054	-1.151358054	0.330969577	-0.099055906	4.458822482	-0.236124576	-1.151358054	-0.701166632	0.152248837	-1.151358054	0.330969577	0.020831196	2.248631221	0.752720816	1.958282606	3.845830931	-0.643097539	-0.536560432	0.223232913	1.590191594	1.327323169	1.504356885	-0.536560432	-0.353558805	0.390236728	-0.037237897	0.176499415	1.341619654	-1.151358054	0.075580194	-0.1651405	0.994898312	-1.151358054	2.10646761	-1.151358054	1.01506425	-0.829069235	-0.643097539	-0.067648283	-1.151358054	0.864079887	-0.353558805	-1.151358054	-0.487429319	-1.151358054	0.127368303
40	-0.936254311	-0.936254311	0.16760172	-0.936254311	-0.936254311	-0.418545188	-0.936254311	5.163059341	-0.936254311	-0.936254311	-0.123623904	-0.166993406	-0.310027547	1.116650799	2.16442391	2.809719421	1.737854884	3.371468589	4.387080439	-0.936254311	-0.936254311	-0.936254311	1.357872359	0.989764055	0.96227905	-0.936254311	-0.936254311	-0.362778401	-0.540661002	-0.936254311	1.290559246	-0.936254311	-0.936254311	-0.936254311	0.709086135	-0.936254311	2.731100815	-0.936254311	-0.936254311	-0.310027547	-0.607974114	-0.936254311	-0.936254311	0.25772604	-0.082100482	-0.936254311	-0.936254311	-0.936254311	0.198577437
41	-0.927246037	-0.927246037	-0.303278843	-0.927246037	-0.927246037	-0.927246037	-0.600150351	3.913477953	-0.834591888	-0.927246037	0.490721419	-0.927246037	-0.927246037	1.281561984	2.004254246	2.941532895	1.780154644	3.092684864	3.734899089	-0.927246037	-0.927246037	0.370552242	1.692289336	1.044383328	0.001637947	-0.927246037	-0.927246037	-0.303278843	-0.672193139	-0.927246037	1.031507209	-0.927246037	-0.927246037	-0.672193139	0.490721419	-0.927246037	2.948774141	-0.927246037	-0.927246037	-0.205984434	-0.672193139	-0.600150351	-0.927246037	-0.205984434	-0.927246037	-0.927246037	-0.927246037	-0.927246037	-0.076174192
42	0.212737802	0.468548432	-1.301742594	0.164840824	-1.301742594	1.281407102	-0.488283348	4.527116205	0.177090033	0.268793802	-1.157697956	0.398274743	-1.301742594	0.648199638	-1.301742594	0.71861577	0.959562634	0.07332695	0.668034776	0.290148026	-1.301742594	-1.03590995	1.507189236	-1.301742594	0.451557279	0.224271703	0.268793802	0.724716635	0.990549279	-1.301742594	1.353149479	-0.488283348	0.000793644	0.379684281	1.272343237	-1.301742594	-0.930412381	0.152398705	-1.301742594	-0.678815404	0.71861577	0.476908914	0.152398705	1.065060203	0.863680496	0.509493251	-1.301742594	0.300612525	0.986196331
43	-0.891314912	-0.713190976	-0.121010342	-0.891314912	-0.891314912	-0.891314912	-0.891314912	4.701133432	-0.634991105	-0.891314912	0.386895934	-0.891314912	-0.891314912	0.891227464	1.870904976	2.631172929	1.318375221	3.029071227	3.947657345	-0.891314912	-0.891314912	-0.432132258	1.576263442	0.214038732	0.245056474	-0.891314912	-0.891314912	-0.432132258	-0.713190976	-0.891314912	0.55617839	-0.891314912	-0.891314912	-0.891314912	-0.214126179	-0.891314912	3.207783881	-0.891314912	-0.891314912	-0.891314912	-0.891314912	-0.891314912	-0.891314912	-0.121010342	-0.891314912	-0.891314912	-0.891314912	-0.891314912	-0.713190976
44	-0.954449516	-0.174481432	-0.954449516	-0.954449516	-0.954449516	-0.954449516	-0.954449516	4.823018672	-0.954449516	-0.954449516	0.312692587	-0.954449516	-0.954449516	2.052570835	2.393501208	2.832969114	2.735885517	3.66621647	4.056762383	-0.954449516	-0.954449516	-0.954449516	0.657249082	0.657249082	-0.088406901	-0.954449516	-0.954449516	-0.372991517	-0.860165536	-0.954449516	0.617674483	-0.954449516	-0.954449516	-0.954449516	-0.088406901	-0.954449516	3.12184542	-0.954449516	-0.954449516	-0.954449516	-0.954449516	-0.860165536	-0.954449516	0.164770852	-0.319506435	-0.954449516	-0.954449516	-0.954449516	-0.220500569
45	-0.873875635	-0.873875635	-0.782455493	-0.873875635	0.042637084	-0.873875635	-0.873875635	4.212977509	-0.873875635	-0.873875635	0.650495722	-0.873875635	-0.873875635	2.027939684	2.456384226	2.857142423	2.666839002	3.472696117	3.625116816	-0.873875635	-0.873875635	-0.873875635	-0.551136346	-0.873875635	-0.782455493	-0.873875635	-0.873875635	-0.698995442	-0.873875635	-0.782455493	0.455837808	-0.873875635	-0.782455493	-0.873875635	-0.873875635	-0.873875635	3.054957593	-0.873875635	-0.873875635	-0.873875635	-0.873875635	-0.873875635	-0.873875635	-0.873875635	-0.873875635	-0.873875635	-0.873875635	-0.873875635	-0.622219638
46	-0.801387793	-0.801387793	-0.801387793	-0.801387793	-0.801387793	-0.801387793	-0.801387793	4.366688089	-0.801387793	-0.801387793	0.393028272	-0.801387793	-0.801387793	2.040409795	2.599205938	2.90527313	2.39583543	3.386034709	3.62209774	-0.801387793	-0.801387793	-0.801387793	0.03330636	-0.801387793	-0.801387793	-0.801387793	-0.801387793	-0.801387793	-0.801387793	-0.801387793	0.336928243	-0.801387793	-0.801387793	-0.801387793	-0.801387793	-0.801387793	3.144231226	-0.801387793	-0.801387793	-0.801387793	-0.801387793	-0.801387793	-0.801387793	-0.801387793	-0.801387793	-0.801387793	-0.801387793	-0.801387793	-0.801387793
47	-0.859352195	-0.859352195	-0.467414356	-0.859352195	-0.767221787	-0.859352195	-0.767221787	4.412726507	-0.859352195	-0.859352195	0.752716005	-0.859352195	-0.859352195	2.312100108	2.43479611	2.811680333	2.437991609	3.2971924	3.565720656	-0.859352195	-0.859352195	-0.859352195	0.594545644	-0.467414356	-0.291175475	-0.859352195	-0.859352195	-0.291175475	-0.859352195	-0.683113314	0.202607805	-0.859352195	-0.859352195	-0.859352195	-0.859352195	-0.859352195	3.072268473	-0.859352195	-0.859352195	-0.859352195	-0.859352195	-0.859352195	-0.859352195	0.026368924	-0.859352195	-0.859352195	-0.859352195	-0.859352195	-0.605741019
48	-0.831754683	-0.831754683	-0.831754683	-0.831754683	-0.276644811	-0.831754683	-0.831754683	3.835841611	-0.831754683	-0.831754683	0.351363501	-0.831754683	-0.831754683	1.352220082	2.308432787	2.971500782	1.713070232	2.887028237	3.345969981	-0.831754683	-0.831754683	-0.831754683	0.588706619	-0.831754683	-0.08712999	-0.831754683	-0.831754683	-0.831754683	-0.831754683	-0.004955832	0.033596747	-0.831754683	-0.831754683	-0.831754683	-0.831754683	-0.831754683	3.070498831	-0.831754683	-0.831754683	-0.831754683	-0.831754683	-0.831754683	-0.831754683	-0.131063821	-0.831754683	-0.831754683	-0.831754683	-0.831754683	-0.831754683
49	-0.830602095	-0.830602095	0.010143814	-0.830602095	-0.830602095	-0.830602095	-0.830602095	4.327918688	-0.830602095	-0.830602095	0.500709079	-0.830602095	-0.830602095	1.744084797	2.564332376	2.965772483	2.137843478	3.402508348	3.627734458	-0.830602095	-0.830602095	-0.830602095	0.1918801	-0.266128216	-0.655511773	-0.830602095	-0.830602095	-0.830602095	-0.830602095	-0.830602095	0.010143814	-0.830602095	-0.830602095	-0.830602095	-0.830602095	-0.830602095	3.142090859	-0.830602095	-0.830602095	-0.830602095	-0.830602095	-0.830602095	-0.830602095	-0.379239743	-0.830602095	-0.830602095	-0.830602095	-0.830602095	-0.830602095
50	-0.806683358	-0.806683358	-0.483270802	-0.806683358	-0.806683358	-0.806683358	-0.806683358	4.426988185	-0.806683358	-0.806683358	0.882945864	-0.806683358	-0.806683358	1.736784017	2.459292193	3.052076174	2.287256488	3.468045479	3.927932115	-0.806683358	-0.806683358	-0.140439676	0.992467543	-0.715072504	-0.093543231	-0.806683358	-0.806683358	-0.806683358	-0.806683358	-0.806683358	-0.048828822	-0.806683358	-0.806683358	-0.806683358	-0.806683358	-0.806683358	3.306656453	-0.806683358	-0.806683358	-0.806683358	-0.806683358	-0.806683358	-0.806683358	-0.631438347	-0.806683358	-0.806683358	-0.806683358	-0.806683358	-0.806683358
51	-0.489961445	-0.887173244	-0.208135189	-0.887173244	-0.887173244	0.010466239	-0.887173244	4.731048831	-0.887173244	-0.887173244	0.1214881	-0.887173244	-0.887173244	1.971205784	2.363107842	2.738788119	1.816656239	3.052736756	3.548941826	-0.887173244	-0.887173244	-0.887173244	0.931339495	0.282446736	0.420653656	-0.489961445	-0.887173244	-0.367346019	-0.887173244	-0.887173244	0.800526156	-0.793803119	-0.793803119	-0.887173244	0.311692037	-0.887173244	3.21571495	-0.887173244	-0.887173244	-0.160338156	-0.426736616	-0.887173244	-0.887173244	-0.029524817	-0.887173244	-0.887173244	-0.887173244	-0.367346019	-0.160338156
52	-0.841724038	-0.841724038	-0.841724038	-0.841724038	-0.841724038	-0.841724038	-0.749641958	4.278108077	-0.841724038	-0.841724038	0.473157038	-0.841724038	-0.841724038	1.373163913	2.328064641	2.931986801	1.781025588	2.902378848	3.566017488	-0.841724038	-0.841724038	-0.665577605	0.822693467	0.186925572	0.282031537	-0.841724038	-0.841724038	-0.841724038	-0.841724038	-0.841724038	0.473157038	-0.841724038	-0.449991795	-0.841724038	-0.665577605	-0.841724038	3.24757456	-0.841724038	-0.841724038	-0.841724038	-0.841724038	-0.841724038	-0.841724038	-0.221609366	-0.749641958	-0.841724038	-0.841724038	-0.841724038	-0.841724038
53	0.006413389	-1.01666834	-1.01666834	-1.01666834	0.006413389	1.05096235	0.006413389	4.739094161	-0.136203558	-1.01666834	-0.136203558	-0.693351794	-1.01666834	0.449720856	-0.175429458	2.385843406	1.016843934	0.187112987	2.132343672	-0.925084682	-0.216325039	-0.175429458	1.394808377	1.028351869	1.425559837	-0.027305899	-0.693351794	0.214182414	0.070497205	-1.01666834	1.610788436	-1.01666834	-0.506787064	-0.216325039	1.33850518	-1.01666834	2.653885226	-1.01666834	1.214916599	0.101004565	-0.565041331	0.315423451	-1.01666834	0.585832995	-1.01666834	-1.01666834	-1.01666834	-0.062251609	0.315423451
54	-0.483813538	-1.108404003	-0.780981586	-1.108404003	-0.072329923	0.812581775	-0.039340193	4.295579255	-0.256482035	-1.108404003	0.053406506	0.190690628	-1.108404003	0.310979841	-1.108404003	1.86803552	1.061631518	1.631280964	3.461218093	-1.108404003	-0.072329923	-0.433899837	1.500508276	0.727910672	1.792047364	-0.216757996	-1.108404003	0.110664421	0.138077609	-1.108404003	1.513747988	-1.108404003	-0.216757996	-1.015657304	0.985484007	-1.108404003	2.012148469	-1.108404003	-1.108404003	-0.483813538	-1.015657304	-0.341153138	-1.108404003	0.568026746	-0.780981586	-1.108404003	-1.108404003	-0.536426557	0.45774617
55	-0.830000995	-0.830000995	-0.655205147	-0.830000995	-0.830000995	-0.441272318	-0.830000995	4.029673457	-0.830000995	-0.830000995	1.863437657	-0.830000995	-0.830000995	0.122252208	1.720450699	2.791429069	0.398059594	1.568182893	3.430397674	-0.830000995	-0.830000995	-0.830000995	0.97917586	-0.165464932	0.424327618	-0.830000995	-0.830000995	-0.830000995	-0.830000995	-0.830000995	0.633064104	-0.830000995	-0.830000995	-0.830000995	0.254700099	-0.830000995	3.062838636	-0.830000995	-0.830000995	-0.031471959	-0.830000995	-0.507417363	-0.830000995	0.048467897	-0.830000995	-0.830000995	-0.830000995	-0.830000995	-0.738624945
56	-0.259434825	-0.536822952	-0.92777956	-0.92777956	-0.361025292	0.920551027	-0.083637165	3.822466372	-0.361025292	-0.92777956	-0.083637165	-0.92777956	-0.92777956	1.135709975	1.714986725	2.641081075	0.815804362	0.58470757	2.641081075	-0.92777956	-0.92777956	0.307319443	1.401687109	0.733342374	1.272933786	-0.92777956	-0.92777956	0.064997639	-0.212390488	-0.92777956	1.212015575	-0.674803309	-0.308892724	-0.92777956	1.015025465	-0.92777956	3.245449139	-0.92777956	-0.92777956	0.131521783	-0.835879804	0.193750963	-0.92777956	0.733342374	0.064997639	-0.92777956	-0.259434825	-0.92777956	0.098833309
57	-1.058633449	-0.802583448	0.451684211	-1.058633449	0.106555148	-0.164394886	-0.484992917	4.394148116	-0.662926581	-1.058633449	0.163979547	-1.058633449	-1.058633449	1.366469495	1.706393568	2.470642399	1.597169156	2.60977443	3.442512845	-1.058633449	-0.38216809	-1.058633449	0.933461276	0.045539455	1.138477002	-0.599941294	-1.058633449	0.191472442	-0.289151719	-0.662926581	1.236151774	-1.058633449	-0.245769768	-1.058633449	0.994860968	-1.058633449	2.481080287	-1.058633449	-0.484992917	0.191472442	-0.662926581	-0.540775712	-1.058633449	0.269588779	-1.058633449	-1.058633449	-1.058633449	-0.599941294	-0.019546872
58	-0.767801015	-0.767801015	-0.767801015	-0.767801015	-0.119403511	-0.767801015	-0.767801015	3.743542941	-0.767801015	-0.767801015	0.574634257	-0.767801015	-0.767801015	2.25071749	2.900969187	3.199705103	0.983157357	1.97165663	3.00267133	-0.767801015	-0.767801015	-0.119403511	0.843743536	0.195346032	-0.073763247	-0.767801015	-0.767801015	-0.767801015	-0.767801015	-0.767801015	0.089333862	-0.767801015	-0.767801015	-0.767801015	-0.767801015	-0.767801015	3.374731752	-0.767801015	-0.767801015	-0.767801015	-0.767801015	-0.767801015	-0.767801015	-0.767801015	-0.767801015	-0.767801015	-0.767801015	-0.767801015	-0.767801015
59	-0.981298168	0.042554771	-0.981298168	-0.981298168	0.607443705	0.734004101	0.212469548	4.669202749	-0.090808219	-0.981298168	0.440911694	-0.981298168	-0.981298168	0.073113283	-0.981298168	1.912024826	0.734004101	-0.981298168	3.107184553	-0.981298168	-0.383121728	-0.667722495	1.890891242	0.186215668	0.656939465	-0.981298168	-0.736787501	0.238004052	-0.205067588	-0.981298168	1.045464108	-0.981298168	0.010960183	-0.205067588	0.734004101	-0.981298168	1.16459856	-0.981298168	-0.981298168	-0.981298168	-0.811383391	-0.981298168	-0.981298168	0.777358482	0.399484825	-0.981298168	-0.736787501	-0.981298168	-0.289848838
60	-0.360592428	-0.899091985	-1.074533921	-0.899091985	0.158065879	0.784104535	-0.192817994	4.67533127	-0.407541571	-1.074533921	0.158065879	-0.360592428	-1.074533921	0.130957986	-1.074533921	2.400131623	0.784104535	0.938396905	3.373088374	-1.074533921	-1.074533921	-0.456899393	1.88666075	0.259450779	1.081626075	-0.456899393	-1.074533921	-0.049998387	0.074337741	-0.822069564	1.537726041	-0.822069564	0.351164578	-0.456899393	0.838331082	-1.074533921	2.086187976	-1.074533921	0.184430995	0.235088299	0.014176492	-0.684368408	-0.822069564	0.414633724	-1.074533921	-1.074533921	-1.074533921	-0.750757941	0.351164578
61	-0.901972511	-0.901972511	-0.644322464	-0.901972511	-0.644322464	-0.901972511	-0.722926947	4.415499997	-0.808374885	-0.901972511	0.936196726	-0.901972511	-0.901972511	0.270497304	0.965957542	2.864258803	0.658706978	2.129055477	3.838012548	-0.901972511	-0.901972511	-0.901972511	0.530433806	0.073432303	0.717062665	-0.901972511	-0.901972511	-0.571546079	-0.901972511	-0.901972511	1.222479466	-0.901972511	-0.901972511	-0.901972511	-0.221279947	-0.901972511	3.133425087	-0.901972511	-0.901972511	0.036370101	-0.901972511	-0.571546079	-0.901972511	-0.002145886	-0.901972511	-0.901972511	-0.901972511	-0.901972511	-0.571546079
62	0.014491118	-1.113498694	-1.113498694	-0.748417252	-0.219173184	0.932327144	-1.113498694	4.105554757	-0.489387846	-1.113498694	-0.094782395	0.220540442	-1.113498694	0.599162013	-1.113498694	1.972641101	0.854825427	-0.32522522	2.706693414	-0.877265484	-1.113498694	-0.154831417	1.820096721	-1.113498694	0.90403995	-0.635720154	-0.403570406	0.499804443	0.529328453	-1.113498694	1.995729587	-0.635720154	0.156956269	-0.535572412	1.077730725	-1.113498694	1.751770017	-1.113498694	-1.113498694	-1.113498694	0.199840642	0.61250154	-1.113498694	0.986367458	0.844651289	-1.113498694	-1.113498694	-1.113498694	0.90403995
63	-0.833044702	-0.927612108	-0.3444062	-0.927612108	-0.927612108	-0.3444062	-0.927612108	4.547638638	-0.667292509	-0.927612108	0.057899025	-0.927612108	-0.927612108	1.495701153	1.624951162	2.881918467	2.054646518	3.191077786	3.862279383	-0.927612108	-0.927612108	-0.746711425	1.058269897	0.496288473	0.816546417	-0.927612108	-0.927612108	-0.461271325	-0.746711425	-0.593762077	1.031084449	-0.927612108	-0.833044702	-0.927612108	0.496288473	-0.927612108	3.375877125	-0.927612108	-0.927612108	-0.018462241	-0.927612108	-0.927612108	-0.927612108	0.020452816	-0.927612108	-0.927612108	-0.927612108	-0.927612108	-0.0589661
64	0.134178584	0.075741026	-1.188142144	-0.587533319	0.240412929	1.134950609	0.034471542	3.747781273	0.240412929	-1.188142144	-0.236199678	0.134178584	-1.188142144	0.534341783	-1.188142144	1.08612105	0.979340537	-1.188142144	2.044319828	-0.054477808	-1.188142144	-1.188142144	1.509704469	0.676349851	1.104756077	0.33503361	0.095661337	0.706061175	0.771665118	-1.188142144	1.732586892	-0.780886174	0.72531742	-0.728355219	1.208860568	-0.265575216	0.635080367	-1.188142144	-1.188142144	-1.188142144	0.378731711	-0.180277348	-0.678827718	0.897464658	0.240412929	-1.188142144	-1.188142144	-0.031369895	0.789531635
65	-0.13831407	-0.422742166	-1.079681573	-0.695396655	0.679649396	0.553093252	-0.00738026	3.942816068	-0.376500643	-1.079681573	-0.038457248	-0.332410683	-1.079681573	0.234197241	-1.079681573	2.057929348	0.86714136	0.536015976	2.502516361	-1.079681573	-1.079681573	-0.376500643	1.611092586	0.86714136	1.380005396	-0.103846154	-1.079681573	0.38704126	0.257599991	-1.079681573	1.548076054	-1.079681573	0.080167776	-1.079681573	1.18429995	-1.079681573	2.460484967	-1.079681573	-0.103846154	0.257599991	-0.760785561	0.185583342	-1.079681573	0.464452694	0.36665847	-0.906883907	-1.079681573	-0.906883907	0.406994907
66	-0.152343235	-0.39918091	-1.051307979	-1.051307979	0.127317088	0.252946158	-0.116836361	3.831190913	-0.227649054	-1.051307979	-0.227649054	-1.051307979	-1.051307979	1.133641969	1.614237182	2.627319889	0.916760588	1.397355801	2.542539463	-1.051307979	-0.189242886	-1.051307979	1.229996105	1.133641969	1.317392445	-0.116836361	-1.051307979	0.634416039	0.363758851	-1.051307979	1.490187996	-1.051307979	-0.267690012	-0.552082049	1.133641969	-1.051307979	2.783326825	-0.879776123	-1.051307979	-0.879776123	-0.552082049	-1.051307979	-1.051307979	0.634416039	0.342615928	-1.051307979	-1.051307979	-0.609118935	0.462884183
67	-0.436655186	-0.880366464	-1.056410947	-1.056410947	0.478109129	-1.056410947	-0.340017459	4.287616006	-0.436655186	-1.056410947	0.153221158	-1.056410947	-1.056410947	0.889121802	1.571194114	2.640415721	0.849705251	1.734449384	3.339665454	-0.488860949	-1.056410947	-1.056410947	0.93929264	0.926992201	1.590065817	-0.436655186	-0.880366464	0.153221158	-0.097355433	-0.731522975	1.626737493	-1.056410947	-0.664905431	-1.056410947	0.876160917	-1.056410947	2.764351615	-1.056410947	-1.056410947	-0.0283567	-0.171666814	-0.60258888	-1.056410947	0.589645071	-0.340017459	-1.056410947	-1.056410947	-1.056410947	0.282155253
68	-0.322947965	0.077813312	-1.178316003	-0.721349846	0.902219349	1.241083927	-0.88855302	4.473247764	0.154413061	-1.178316003	-1.178316003	1.03056573	-1.178316003	0.644159804	-1.178316003	1.159523383	1.003651682	0.459739952	2.277401652	-1.178316003	0.273976158	1.23064526	2.325846309	0.732816482	1.487531887	0.097611413	-0.20397573	0.854802999	0.42028972	-1.178316003	1.467824403	-0.49931271	0.224752505	0.207698889	1.53675554	-0.829137775	0.241474962	-1.178316003	1.320328713	0.116964575	-0.176634403	0.42028972	-0.176634403	0.878837475	-0.625564612	-1.178316003	0.644159804	0.172543825	0.459739952
69	-0.304686467	-1.088733462	0.238800057	-1.088733462	-1.088733462	-1.088733462	-0.993956415	4.847603925	-0.561073367	-1.088733462	0.264630245	-1.088733462	-1.088733462	1.746027144	2.162546605	2.628028886	2.063221961	2.943839963	3.619226176	-1.088733462	-0.754143338	-0.218161803	0.979076381	1.200971742	1.073853428	-0.907431751	-0.754143338	0.098510605	-0.399463514	-1.088733462	1.107188605	-1.088733462	-0.101037606	-1.088733462	0.659291588	-1.088733462	2.637454609	-1.088733462	-1.088733462	-0.304686467	-0.685536389	-0.260483353	-1.088733462	0.38458348	-0.177568153	-1.088733462	-0.827836775	-1.088733462	0.212280983
70	-1.13009766	-1.13009766	-1.13009766	-1.13009766	0.327078621	0.605790005	-1.13009766	4.290875848	-0.242379299	-1.13009766	0.572945593	-1.13009766	-1.13009766	0.7411938	-0.674749989	2.059371412	0.884501388	1.201792527	3.480261211	-1.13009766	-1.13009766	-0.003216972	1.236090528	0.859973057	1.227629187	-1.037759504	-0.953461372	-0.132584503	-0.033975662	-1.13009766	1.597519161	-1.13009766	-0.132584503	-1.13009766	0.727050229	-0.56063974	2.196808731	-1.13009766	0.369207752	-0.804117519	-0.737276028	-0.132584503	-1.13009766	0.110893276	-0.953461372	-1.13009766	0.163274538	-0.56063974	0.348372167
71	-0.536711982	-0.933648133	-0.255081301	-0.933648133	-0.473531028	0.264385187	-0.358225558	4.911758468	-0.305295641	-0.933648133	0.680330965	-0.933648133	-0.933648133	1.195357694	1.948854583	2.903886042	1.17285176	1.804792399	3.261182568	-0.933648133	-0.933648133	-0.11825925	1.184169401	0.985216065	0.78723325	-0.933648133	-0.933648133	-0.358225558	-0.358225558	-0.933648133	1.474203267	-0.933648133	-0.75516171	-0.207317438	0.868185546	-0.933648133	3.635382792	-0.933648133	0.641935259	-0.933648133	-0.75516171	0.108666418	-0.933648133	0.173954939	0.14185485	-0.933648133	-0.11825925	-0.933648133	0.038710593
72	-0.935920683	-0.935920683	-0.213379757	-0.935920683	-0.935920683	0.461646524	-0.935920683	4.365480193	-0.843102191	-0.935920683	-0.00538911	-0.935920683	-0.935920683	1.39039284	1.956838436	2.823878229	1.739528511	3.049761254	3.851876785	-0.935920683	-0.68041539	-0.935920683	0.856511584	0.611767252	0.706390855	-0.935920683	-0.935920683	-0.363500485	-0.478204327	-0.935920683	0.999984799	-0.935920683	-0.843102191	-0.935920683	0.22678915	-0.935920683	2.866008379	-0.935920683	-0.935920683	-0.363500485	-0.935920683	-0.419164611	-0.935920683	0.255861669	-0.935920683	-0.935920683	-0.935920683	-0.935920683	-0.213379757
73	-0.256112846	-0.920793731	-0.920793731	-0.920793731	-0.209326405	0.52151394	-0.920793731	4.526104511	-0.209326405	-0.920793731	-0.357146396	-0.920793731	-0.920793731	0.477918623	1.227894083	2.767146038	0.499964004	-0.598139798	2.688168216	-0.920793731	-0.411957418	-0.920793731	1.52395036	-0.920793731	1.186194826	-0.920793731	-0.920793731	0.224096511	0.066541088	-0.920793731	1.682413433	-0.745959789	-0.081278904	-0.920793731	1.036597388	-0.920793731	3.296728421	-0.920793731	-0.920793731	-0.920793731	-0.920793731	-0.920793731	-0.920793731	0.731221973	-0.66920429	-0.920793731	-0.920793731	-0.209326405	-0.920793731
74	-1.00018675	-1.00018675	-0.420718257	-1.00018675	-1.00018675	-1.00018675	-0.137107372	4.869576046	-0.536834465	-1.00018675	0.014861816	-1.00018675	-1.00018675	1.259904774	1.636118186	2.449822235	1.892151097	2.900811449	3.84656358	-0.82044535	-1.00018675	-1.00018675	0.829841493	0.986201995	0.43778641	-1.00018675	-1.00018675	0.115204114	-0.26874907	-1.00018675	1.473897451	-1.00018675	-0.096863077	-1.00018675	0.566558097	-1.00018675	3.071716761	-1.00018675	-1.00018675	-0.420718257	-0.600459657	-1.00018675	-1.00018675	0.082878322	-0.316848771	-1.00018675	-1.00018675	-1.00018675	-1.00018675
75	-0.886588612	-0.886588612	-0.794352194	-0.886588612	-0.886588612	-0.886588612	-0.886588612	4.390727877	-0.886588612	-0.886588612	0.968513082	-0.886588612	-0.886588612	1.351367347	1.992979871	2.777757519	1.701318515	3.065986776	3.630099186	-0.886588612	-0.886588612	-0.886588612	0.924847785	0.353035007	0.038107507	-0.886588612	-0.886588612	-0.560967634	-0.886588612	-0.886588612	0.780618616	-0.886588612	-0.886588612	-0.886588612	-0.560967634	-0.886588612	3.141189639	-0.886588612	-0.886588612	-0.886588612	-0.886588612	-0.632685618	-0.886588612	-0.039353816	-0.794352194	-0.886588612	-0.886588612	-0.886588612	-0.886588612
76	-0.89945421	-0.89945421	0.068452589	-0.89945421	-0.89945421	-0.89945421	-0.643784739	4.629771424	-0.721784983	-0.89945421	0.47552837	-0.89945421	-0.89945421	1.658240269	2.125912204	2.829370349	1.629576943	2.733515394	3.54027002	-0.89945421	-0.89945421	-0.89945421	0.321341794	0.49901102	0.668915403	-0.89945421	-0.89945421	-0.006544624	-0.89945421	-0.571567792	1.437253563	-0.89945421	-0.176449006	-0.89945421	0.031675288	-0.89945421	3.229430384	-0.89945421	-0.89945421	-0.89945421	-0.721784983	-0.89945421	-0.89945421	0.031675288	-0.571567792	-0.89945421	-0.89945421	-0.89945421	0.401481408
77	-0.904070115	-0.904070115	-0.904070115	-0.904070115	-0.904070115	-0.904070115	-0.441616629	4.619247682	-0.904070115	-0.904070115	1.038299254	-0.904070115	-0.904070115	1.596703559	2.429283006	2.970365535	1.945321866	3.009841041	3.702847311	-0.904070115	-0.904070115	-0.645920473	0.922408286	0.328568457	0.143537098	-0.904070115	-0.904070115	-0.381965881	-0.904070115	-0.904070115	0.952685629	-0.904070115	-0.724677374	-0.904070115	-0.222057658	-0.904070115	3.471833775	-0.904070115	-0.904070115	-0.904070115	-0.904070115	-0.724677374	-0.904070115	0.109009486	-0.810290999	-0.904070115	-0.904070115	-0.904070115	-0.325725661
78	-0.838670523	-0.838670523	-0.838670523	-0.838670523	-0.662619526	-0.662619526	-0.838670523	4.298435593	-0.838670523	-0.838670523	0.93857734	-0.838670523	-0.838670523	2.197345358	2.618914966	2.959819864	2.159140532	3.140269989	3.570706256	-0.838670523	-0.838670523	-0.838670523	-0.746638333	-0.122250527	-0.662619526	-0.838670523	-0.838670523	-0.838670523	-0.838670523	-0.838670523	0.398208341	-0.838670523	-0.838670523	-0.838670523	-0.838670523	-0.838670523	3.330326814	-0.838670523	-0.838670523	-0.838670523	-0.838670523	-0.838670523	-0.838670523	-0.51377053	-0.838670523	-0.838670523	-0.838670523	-0.838670523	-0.838670523
79	-0.852327008	-0.852327008	-0.852327008	-0.852327008	-0.852327008	-0.524117062	-0.393864618	4.782242652	-0.852327008	-0.852327008	0.547518102	-0.852327008	-0.852327008	0.524012281	1.993796005	3.013082093	1.30172182	2.935931673	4.049471562	-0.852327008	-0.852327008	-0.852327008	0.423878865	-0.226234253	0.736906492	-0.852327008	-0.852327008	-0.852327008	-0.759357231	-0.852327008	0.927419314	-0.852327008	-0.852327008	-0.852327008	-0.596405266	-0.852327008	3.336777929	-0.852327008	-0.852327008	-0.852327008	-0.852327008	-0.852327008	-0.852327008	-0.176200498	-0.334728672	-0.852327008	-0.852327008	-0.852327008	-0.852327008
80	-1.038598792	-0.707442748	0.074927397	-1.038598792	-1.038598792	0.249062636	-0.308383906	4.746821185	-0.516354359	-1.038598792	-0.136785267	-1.038598792	-1.038598792	0.525526822	1.530232432	2.630598155	1.032290473	2.630598155	4.002061477	-1.038598792	-1.038598792	-0.516354359	1.312422034	0.772870533	1.237399045	-0.516354359	-1.038598792	-0.025247151	-0.406886066	-1.038598792	0.917867548	-1.038598792	-0.218849463	-1.038598792	0.708309675	-1.038598792	2.723111134	-1.038598792	-1.038598792	-0.308383906	-0.356403195	-0.262598897	-1.038598792	0.249062636	-0.262598897	-1.038598792	-1.038598792	-1.038598792	0.042655647
81	-0.306310186	-1.177570472	-1.177570472	-1.090664161	0.130977071	-0.061700078	-0.592311338	4.482298864	-0.342072657	-1.177570472	-0.1758271	-0.27189757	-1.177570472	0.486101215	-1.177570472	1.228790912	0.912822582	-1.177570472	2.722005367	-0.379295217	0.659670715	-1.090664161	1.521530648	0.912822582	1.400447915	-0.501052628	-0.870766301	0.233537433	0.015401556	-1.177570472	1.535595083	-0.27189757	-0.306310186	-0.306310186	1.291700414	-1.177570472	-1.177570472	-0.545540773	0.795003951	-1.177570472	-0.08892079	-0.061700078	-1.177570472	1.033427969	0.271535686	-1.177570472	-0.08892079	-1.177570472	1.175138607
82	-0.830304617	-0.830304617	-0.830304617	-0.830304617	-0.830304617	-0.830304617	-0.830304617	3.989534011	-0.830304617	-0.830304617	0.970581811	-0.830304617	-0.830304617	1.602706379	2.178444697	2.732108862	2.056820212	3.141618251	3.490144608	-0.830304617	-0.830304617	-0.830304617	-0.122251846	-0.509199201	-0.656309758	-0.830304617	-0.830304617	-0.830304617	-0.830304617	-0.830304617	-0.217764453	-0.830304617	-0.830304617	-0.830304617	-0.830304617	-0.830304617	3.119056217	-0.830304617	-0.830304617	-0.830304617	-0.830304617	-0.830304617	-0.830304617	-0.830304617	-0.830304617	-0.830304617	-0.830304617	-0.830304617	-0.830304617
83	-0.943168344	-0.080795404	-0.684728685	-0.943168344	0.105615798	-0.763574064	-0.943168344	5.087308335	-0.943168344	-0.943168344	1.454041532	-0.212329352	-0.943168344	2.296043613	2.400562913	3.051427807	2.342702747	3.1748191	3.800230598	-0.943168344	-0.763574064	-0.543768431	0.699591896	0.422388977	1.117404333	-0.943168344	-0.943168344	0.035225761	-0.943168344	-0.122718386	0.680828636	-0.763574064	0.139010229	-0.763574064	-0.310915701	-0.260389683	3.455935984	-0.943168344	-0.943168344	-0.849283872	-0.849283872	-0.943168344	-0.943168344	-0.04058405	0.071049395	-0.943168344	-0.943168344	-0.943168344	-0.943168344
84	-0.952571337	-0.328432056	0.082754317	-0.952571337	-0.952571337	0.442906113	-0.952571337	4.814400263	-0.697448097	-0.952571337	0.082754317	0.53136715	-0.859891635	1.128430876	2.173568933	3.093048409	1.627443475	3.341967181	4.431937358	-0.952571337	-0.775281696	1.571056615	1.731264748	1.333908024	1.731264748	-0.952571337	-0.952571337	-0.142649776	-0.775281696	-0.952571337	0.925641776	-0.952571337	-0.859891635	-0.62538544	0.739859497	-0.952571337	2.566540946	-0.952571337	-0.952571337	-0.775281696	-0.775281696	-0.381007069	-0.952571337	0.552279803	-0.061569426	-0.952571337	-0.952571337	-0.952571337	-0.142649776
85	-0.798146212	-0.798146212	-0.543637785	-0.798146212	-0.798146212	-0.798146212	-0.798146212	4.773518818	-0.798146212	-0.798146212	0.660895369	-0.798146212	-0.798146212	2.316556801	2.572868868	2.834512641	2.551614801	3.346415543	3.63457332	-0.798146212	-0.798146212	-0.798146212	0.165365134	-0.175511026	-0.47174879	-0.798146212	-0.798146212	-0.798146212	-0.798146212	0.837757765	0.090708498	-0.798146212	-0.798146212	-0.798146212	-0.798146212	-0.798146212	3.29216163	-0.798146212	-0.798146212	-0.798146212	-0.798146212	-0.798146212	-0.798146212	-0.705689855	-0.798146212	-0.798146212	-0.798146212	-0.798146212	-0.798146212
86	-0.897469201	-0.897469201	-0.717294158	-0.897469201	-0.897469201	-0.897469201	-0.897469201	4.928625814	-0.897469201	-0.897469201	0.340544698	-0.897469201	-0.897469201	1.996576135	2.453753082	2.868758954	2.412995687	3.489383661	3.944917168	-0.897469201	-0.897469201	-0.897469201	0.905599248	0.566692065	0.046792786	-0.897469201	-0.897469201	-0.638193812	-0.897469201	-0.897469201	0.631873495	-0.897469201	-0.897469201	-0.897469201	-0.316602685	-0.897469201	3.451324497	-0.897469201	-0.897469201	-0.496777728	-0.897469201	-0.80328113	-0.897469201	-0.432999034	-0.897469201	-0.897469201	-0.897469201	-0.897469201	-0.26317201
87	-0.882560837	-0.882560837	-0.062993295	-0.882560837	-0.882560837	-0.021115403	-0.703159717	4.741595659	-0.788777341	-0.882560837	1.003656411	-0.42008575	-0.882560837	1.187869189	1.735086528	2.670517209	1.610551092	2.952926098	3.69215532	-0.882560837	-0.882560837	-0.48359049	1.32225705	0.321612097	0.130566084	-0.882560837	-0.882560837	-0.624399137	-0.48359049	-0.42008575	0.794880513	-0.882560837	-0.360432217	-0.882560837	0.377854945	-0.882560837	3.234002131	-0.882560837	-0.360432217	-0.304189369	-0.882560837	-0.106733027	-0.882560837	-0.021115403	-0.48359049	-0.882560837	-0.882560837	-0.882560837	0.130566084
88	-0.806752983	-0.806752983	-0.414959564	-0.806752983	-0.806752983	-0.806752983	-0.806752983	4.637349323	-0.806752983	-0.806752983	0.532797563	-0.806752983	-0.806752983	2.012634795	2.557104791	3.02784161	2.251986884	3.465416382	3.770595037	-0.806752983	-0.806752983	-0.806752983	0.286499907	-0.481626097	-0.13697771	-0.806752983	-0.806752983	-0.806752983	-0.806752983	0.346912169	-0.001928335	-0.806752983	-0.806752983	-0.806752983	-0.806752983	-0.806752983	3.263347844	-0.806752983	-0.806752983	-0.806752983	-0.806752983	-0.806752983	-0.806752983	-0.414959564	-0.806752983	-0.806752983	-0.806752983	-0.806752983	-0.714656523
89	-0.808941042	-0.808941042	-0.348975141	-0.808941042	-0.808941042	-0.808941042	-0.808941042	5.062606265	-0.808941042	-0.808941042	0.44463628	-0.808941042	-0.808941042	1.341358064	2.263835105	3.126941	1.501492903	3.22371708	4.042423294	-0.808941042	-0.808941042	-0.552180013	0.92810418	-0.630513273	0.52296954	-0.808941042	-0.808941042	-0.808941042	-0.808941042	-0.180795039	0.471450103	-0.808941042	-0.808941042	-0.808941042	-0.233707562	-0.808941042	3.489237779	-0.808941042	-0.808941042	-0.808941042	-0.808941042	-0.552180013	-0.808941042	-0.479654743	-0.630513273	-0.808941042	-0.808941042	-0.808941042	-0.808941042
90	-0.88783327	-0.88783327	-0.251633486	-0.88783327	-0.88783327	-0.88783327	-0.793362679	5.49431762	-0.88783327	-0.88783327	0.707427074	0.435407748	0.952112557	0.904526252	2.05641476	2.627663122	1.639153792	3.107354803	4.164687849	-0.793362679	-0.707117787	1.404330987	1.822447146	0.461154416	1.322536893	-0.88783327	-0.88783327	-0.200792036	-0.88783327	0.687402333	0.72705526	-0.88783327	-0.88783327	-0.88783327	-0.062261259	-0.305224428	3.103827429	-0.88783327	-0.88783327	-0.88783327	-0.88783327	-0.88783327	-0.88783327	0.486249199	-0.421969911	-0.88783327	-0.88783327	-0.88783327	-0.251633486
91	-0.717660462	-0.717660462	-0.717660462	-0.717660462	-0.626995967	-0.717660462	-0.717660462	4.352826233	-0.717660462	-0.717660462	0.261772431	-0.717660462	-0.717660462	0.774496738	2.396150651	3.326465268	0.474039343	1.758166865	3.398218456	-0.717660462	-0.717660462	-0.717660462	1.743968732	-0.270566121	0.500837093	-0.717660462	-0.717660462	-0.011887214	-0.717660462	-0.717660462	-0.717660462	-0.717660462	-0.468084564	-0.717660462	-0.544225767	-0.717660462	3.623217251	-0.717660462	-0.468084564	-0.717660462	-0.717660462	-0.717660462	-0.717660462	-0.270566121	-0.717660462	-0.717660462	-0.717660462	-0.717660462	-0.717660462
92	-0.714321251	-1.206936693	-1.206936693	-1.206936693	0.374588892	1.106187434	0.335601144	3.837362499	0.662005892	-1.206936693	-0.232116942	-0.867122292	-1.206936693	0.795050605	-1.206936693	0.847214977	0.923142915	-1.206936693	1.985232036	0.399608225	-1.206936693	-1.206936693	1.442458128	1.660153582	0.503780331	0.322191491	-0.045103582	1.010783859	0.411843267	0.124978183	1.32851569	-1.206936693	-0.50888769	-0.110442015	1.533241409	-1.206936693	-1.206936693	0.090052903	-1.206936693	0.251722656	-0.314618133	0.361793446	-0.232116942	1.220084919	0.82525515	-1.206936693	-1.206936693	-0.045103582	0.771660656
93	-0.736110175	-0.736110175	-0.736110175	-0.736110175	-0.484909983	-0.736110175	-0.736110175	4.172096828	-0.736110175	-0.736110175	0.878529462	-0.736110175	-0.736110175	0.896097812	2.155790187	2.833352609	0.823803242	2.240654635	3.49239091	-0.736110175	-0.736110175	-0.736110175	-0.072457657	-0.286106048	0.214876944	-0.736110175	-0.736110175	-0.484909983	-0.736110175	-0.736110175	0.566954372	-0.736110175	-0.736110175	-0.736110175	-0.228061113	-0.736110175	3.465418754	-0.736110175	-0.347898339	-0.736110175	-0.736110175	-0.736110175	-0.736110175	-0.484909983	-0.736110175	-0.736110175	-0.736110175	-0.736110175	-0.561546729
94	-0.68999088	-0.68999088	-0.68999088	-0.68999088	-0.59989611	-0.68999088	-0.68999088	4.404188764	-0.68999088	-0.68999088	0.688808166	-0.68999088	-0.68999088	2.382521865	2.929145781	3.120142494	1.602125705	2.834106207	3.294444157	-0.68999088	-0.68999088	-0.68999088	-0.134368128	-0.68999088	-0.441983289	-0.68999088	-0.68999088	-0.68999088	-0.68999088	-0.68999088	0.248909773	-0.68999088	-0.68999088	-0.68999088	-0.68999088	-0.68999088	3.727138957	-0.68999088	-0.68999088	-0.68999088	-0.68999088	-0.68999088	-0.68999088	-0.68999088	-0.68999088	-0.68999088	-0.68999088	-0.68999088	-0.68999088
95	-0.862470959	-0.862470959	-0.28605584	-0.862470959	-0.605182494	-0.862470959	-0.862470959	4.869158345	-0.862470959	-0.862470959	1.126439957	-0.862470959	-0.862470959	1.718500353	2.429482348	3.209804463	2.369603387	3.670136837	4.113903503	-0.862470959	-0.862470959	-0.862470959	-0.089267396	-0.089267396	0.308353429	-0.862470959	-0.862470959	-0.862470959	-0.862470959	-0.683676665	0.521218521	-0.862470959	-0.862470959	-0.862470959	-0.862470959	-0.862470959	3.263799033	-0.862470959	-0.862470959	-0.862470959	-0.862470959	-0.862470959	-0.862470959	-0.182733669	-0.862470959	-0.862470959	-0.862470959	-0.862470959	-0.683676665
96	-0.815532421	-0.815532421	-0.563665501	-0.815532421	-0.815532421	-0.815532421	-0.815532421	4.644229155	-0.815532421	-0.815532421	0.56213355	-0.815532421	-0.815532421	1.990671789	2.523462889	2.930320085	2.326862418	3.324076872	3.82419464	-0.815532421	-0.815532421	-0.815532421	-0.364333906	-0.426290204	-0.426290204	-0.815532421	-0.815532421	-0.364333906	-0.815532421	-0.815532421	0.49099068	-0.815532421	-0.815532421	-0.815532421	-0.815532421	-0.815532421	3.11018308	-0.815532421	-0.815532421	-0.815532421	-0.815532421	-0.815532421	-0.815532421	-0.815532421	-0.815532421	-0.815532421	-0.815532421	-0.815532421	-0.815532421
97	-0.796614895	-0.796614895	-0.620471821	-0.796614895	-0.796614895	-0.796614895	-0.796614895	4.480830581	-0.796614895	-0.796614895	0.566556783	-0.796614895	-0.796614895	2.301516725	2.816690719	3.142743627	2.249281725	3.312039668	3.693170495	-0.796614895	-0.796614895	-0.796614895	0.2647678	-0.228747048	-0.342538672	-0.796614895	-0.796614895	-0.796614895	-0.796614895	-0.796614895	0.088624726	-0.796614895	-0.796614895	-0.796614895	-0.796614895	-0.796614895	3.624064505	-0.796614895	-0.796614895	-0.796614895	-0.796614895	-0.796614895	-0.796614895	-0.620471821	-0.796614895	-0.796614895	-0.796614895	-0.796614895	-0.796614895
98	-0.812419382	-0.812419382	-0.812419382	-0.812419382	-0.812419382	-0.812419382	-0.812419382	3.843150985	-0.812419382	-0.812419382	0.621876289	-0.812419382	-0.812419382	2.148350688	2.536715239	2.91996844	2.18921865	3.023053418	3.123801508	-0.812419382	-0.812419382	-0.812419382	0.073157725	-0.320628066	-0.812419382	-0.812419382	-0.812419382	-0.812419382	-0.812419382	-0.812419382	0.42487232	-0.812419382	-0.812419382	-0.812419382	-0.812419382	-0.812419382	2.815132562	-0.812419382	-0.812419382	-0.812419382	-0.812419382	-0.812419382	-0.812419382	-0.812419382	-0.812419382	-0.812419382	-0.812419382	-0.812419382	-0.812419382
99	-0.798826712	-0.551403682	-0.416452208	-0.798826712	-0.798826712	-0.798826712	-0.551403682	4.685604658	-0.798826712	-0.798826712	0.355256621	-0.798826712	-0.798826712	-0.013350462	1.696652564	3.033626719	0.554531991	2.166271006	3.792958988	-0.798826712	-0.798826712	-0.798826712	1.162193882	-0.798826712	0.205250412	-0.798826712	-0.798826712	-0.298416911	-0.798826712	-0.798826712	0.172157488	-0.798826712	-0.798826712	-0.798826712	-0.798826712	-0.798826712	3.081026221	-0.798826712	-0.798826712	-0.798826712	-0.798826712	-0.798826712	-0.798826712	-0.798826712	-0.551403682	-0.798826712	-0.798826712	-0.798826712	-0.798826712
100	-0.78302387	-0.78302387	-0.534149291	-0.78302387	-0.78302387	-0.78302387	-0.78302387	5.066787643	-0.78302387	-0.78302387	0.405327207	-0.78302387	-0.78302387	2.266548724	2.727972461	3.065371318	1.953452318	3.175273183	3.60229017	-0.78302387	-0.78302387	-0.78302387	1.021285153	-0.78302387	-0.337185884	-0.78302387	-0.78302387	-0.78302387	-0.78302387	-0.78302387	0.578274543	-0.78302387	-0.78302387	-0.78302387	-0.78302387	-0.78302387	3.566203539	-0.78302387	-0.78302387	-0.78302387	-0.78302387	-0.78302387	-0.78302387	-0.534149291	-0.78302387	-0.78302387	-0.78302387	-0.78302387	-0.78302387
101	-0.832069471	-0.832069471	-0.832069471	-0.832069471	-0.832069471	-0.832069471	-0.832069471	4.016852104	-0.832069471	-0.832069471	0.571477366	-0.329397143	-0.832069471	0.880950377	2.170622576	3.04971876	1.024758555	2.324579265	3.396373938	-0.832069471	-0.832069471	0.633960366	1.206328058	-0.659353448	0.407334392	-0.832069471	-0.832069471	-0.832069471	-0.832069471	-0.832069471	0.208662897	-0.832069471	-0.832069471	-0.832069471	-0.832069471	-0.832069471	3.185804789	-0.832069471	-0.832069471	-0.832069471	-0.832069471	-0.832069471	-0.832069471	-0.329397143	-0.832069471	-0.832069471	-0.832069471	-0.832069471	-0.832069471
102	-0.863009937	-0.863009937	-0.471293505	-0.863009937	-0.863009937	-0.863009937	-0.863009937	4.295396805	-0.863009937	-0.863009937	0.851756604	-0.863009937	-0.863009937	1.856932753	2.219282438	2.454536226	2.3317455	3.117926847	3.347207612	-0.863009937	-0.863009937	-0.863009937	-0.193366274	-0.295154183	-0.471293505	-0.863009937	-0.863009937	-0.295154183	-0.863009937	-0.863009937	0.590066589	-0.863009937	-0.863009937	-0.863009937	-0.863009937	-0.863009937	3.117926847	-0.863009937	-0.863009937	-0.863009937	-0.863009937	-0.863009937	-0.863009937	-0.295154183	-0.295154183	-0.863009937	-0.863009937	-0.863009937	-0.863009937
[truncated: 5,000 more columns]
