# Supplementary material for: HDG-select: A novel GUI based application for gene selection and classification in high dimensional datasets
Source: PLoS One. 2021 Jan 28;16(1):e0246039. doi: 10.1371/journal.pone.0246039 (PMC7842997; doi:10.1371/journal.pone.0246039)
Supplement: S4 Dataset — (CSV) [file pone.0246039.s004.csv]

Contig45645_RC	Contig44916_RC	D25272	J00129	Contig29982_RC	Contig26811	D25274	Contig36292	Contig42854	Contig34839	Contig8376_RC	Contig42014_RC	D49958	Contig25622_RC	Contig13475_RC	Contig40179_RC	Contig27915_RC	Contig44682_RC	Contig35934_RC	Contig29373_RC	AF155648	Contig46975_RC	AJ236885	Contig42867	Contig25013_RC	Contig20156_RC	S78203	Contig8977_RC	Contig50634_RC	Contig28035_RC	Contig42615_RC	AF155650	Contig31197_RC	AF155652	Contig19662_RC	AF155654	Contig46366_RC	Contig47095_RC	Contig55949_RC	zero_barcode	one_barcode	Contig56678_RC	Contig48659_RC	Contig49388_RC	Contig34851	Contig26832	Contig1970_RC	AF026004	Contig42006_RC	Contig732_RC
-0.299	0.093	-0.215	-0.566	-0.596	-0.195	0.039	-0.409	-0.352	0.066	0.136	-0.336	-0.001	-0.272	-0.012	-0.141	0.037	-0.055	-0.141	0.146	-0.087	0.028	-0.172	-0.005	-0.064	-0.147	0.039	-0.148	-0.081	0.061	0.037	-0.112	0.106	-0.117	-0.069	0.064	0.086	0.062	-0.054	-0.007	0.259	0.383	0.049	0.383	0.094	0.152	-0.161	0.121	0.021	0.246
-0.081	0.009	-0.091	-0.518	-0.502	-0.149	0.098	-0.09	0.138	0.061	-0.001	-0.113	0.096	-0.054	0.042	-0.074	-0.16	0.014	0.052	0.101	-0.112	0.021	0.013	0.167	-0.035	0.184	0.124	-0.19	-0.135	0.005	-0.07	-0.096	0.034	-0.153	0.077	-0.094	0.058	0.074	-0.027	-0.086	0.122	-0.344	-0.151	-0.205	0.073	0.159	-0.138	0.02	-0.182	0.17
-0.125	0.07	-0.006	-0.575	-0.585	-0.183	0.102	0.023	-0.35	-0.005	0.086	-0.007	0.138	-0.041	0.089	0.015	-0.353	0.078	0.106	0.108	0.096	0.04	-0.147	-0.205	0.047	-0.263	0.066	-0.13	-0.086	0.018	0.239	-0.182	-0.004	-0.02	0.021	0.142	-0.11	0.021	-0.074	0.057	-0.01	-0.138	0.225	0.194	0.022	0.251	0.034	-0.031	-0.055	0.189
-0.27	0.123	0.056	-0.499	-0.402	-0.099	-0.145	-0.103	0.181	0.236	0.176	0.143	0.09	0.062	0.109	0.001	-0.268	0.068	0.141	0.323	0.14	0.142	0.249	-0.108	0.008	0.849	0.067	-0.132	0	0.029	0.268	0	0.092	0.235	0.156	-0.186	-0.04	0.015	0.219	0.008	0.233	-1.198	-0.188	-0.31	0.2	0.07	-0.387	0.034	0.127	0.049
-0.141	0.025	-0.031	-0.465	-0.533	-0.065	0.101	-0.008	-0.019	0.026	0.008	0.019	-0.056	0.028	0.065	-0.09	-0.388	0.022	-0.088	0.016	0.138	0.013	-0.072	-0.094	0.031	-0.012	-0.03	0.282	-0.102	0.005	-0.205	-0.183	0.001	0.045	0.012	-0.082	-0.036	-0.012	0.129	0.063	-0.158	0.319	0.258	0.062	0.006	-0.002	0.273	0.031	-0.216	-0.044
-0.149	0.068	-0.084	-0.557	-0.595	-0.062	-0.056	-0.009	0.031	0.187	0.099	0.1	-0.027	-0.175	0.024	0.216	-0.473	0.062	0.206	0.028	0.105	-0.217	-0.06	-0.13	0.121	0.09	0.103	0.051	-0.17	0.2	-0.004	0.062	0.219	0.205	-0.018	-0.236	0.004	0.064	0.135	0.374	-0.058	-1.28	-0.156	-0.373	0.073	0.092	-0.245	0.602	0.563	0.279
-0.382	0.064	0.033	-0.873	-0.474	0.148	-0.048	0.042	0.116	0.061	0.085	-0.128	0.009	-0.096	0.078	-0.024	0.111	0.016	0.122	0.043	0.041	0.11	-0.022	0.229	0.046	0.228	-0.045	-0.05	0.068	0.066	-0.059	-0.012	0.083	-0.072	0.086	-0.092	-0.106	0.082	-0.012	-0.049	0.049	0.265	-0.099	-0.054	-0.039	-0.04	0.082	-0.124	-0.018	-0.012
-0.21	0.106	0.191	-0.189	-0.309	0.225	-0.022	0.14	-0.152	0.136	0.242	0.918	0.131	0.002	0.141	0.161	0.585	0.103	0.067	0.023	0.011	-0.013	-0.09	0.123	-0.024	-0.144	0.086	0.055	0.065	0.031	0.155	-0.07	0.021	0.072	0.107	0.04	0.183	0.132	-0.06	-1.106	0.06	0.008	-0.078	-0.078	0.083	0.083	-0.021	0.177	0.112	0.015
-0.305	0.068	0.119	0.642	-0.523	0.148	0.08	0.293	-0.015	0.443	0.885	0.096	0.387	0.01	0.114	0.052	0.037	0.27	0.889	0.068	-0.049	0.053	0.061	0.152	0.239	0.303	0.509	-0.117	0	0.263	-0.011	0.374	0.228	0.046	-0.006	-0.339	-0.154	0.073	-0.022	0.287	0.172	-0.731	-0.236	-0.206	0.035	-0.017	-0.088	-0.106	0.061	0.073
100	100	100	-2	-1.927	2	-0.094	100	0.077	100	100	-0.18	100	-0.067	100	100	-0.367	100	100	0.499	-0.199	-0.641	-0.036	0.049	100	-0.481	100	100	-0.356	0.397	0.296	-0.236	100	-0.039	0.22	-0.208	0.368	100	-0.378	2	0.045	-0.264	0.016	0.122	-2	100	-0.565	100	-0.529	0.361
-0.496	-0.065	-0.273	-0.672	-1.101	-0.093	-0.102	0.082	-0.137	0.057	0.121	-0.134	0.919	0.136	0.13	-0.062	-0.345	0.131	0.217	0.029	-0.026	0.118	-0.005	0.143	-0.131	-0.281	0.039	0.008	-0.134	0.087	0.14	-0.229	0.111	-0.035	0.1	0.099	0.098	0.066	-0.224	-0.052	0.128	0.006	0.104	0.424	0.231	0.07	0.274	0.083	-0.127	0.029
-0.124	-0.157	-0.162	-0.739	0.093	-0.166	-0.102	-0.023	-0.214	0.033	-0.017	-0.025	0.156	0.027	0.012	-0.169	0.565	0.017	-0.139	-0.074	0.062	0.015	0.097	-0.213	0.074	-0.243	-0.037	0.109	0.188	-0.088	-0.22	-0.082	-0.229	-0.006	-0.064	0.087	-0.051	0.018	0.338	-0.064	-0.095	-0.092	-0.024	0.101	-0.094	-0.159	0.133	0.007	-0.136	-0.036
-0.359	0.096	0.051	-0.942	-0.16	-0.081	-0.219	-0.09	-0.419	0.092	0.136	0.41	-0.017	0.023	0.11	0.325	0.334	0.135	0.152	-0.022	0.041	0.004	-0.029	-0.355	0.017	0.492	0.075	-0.156	0.353	0.054	0.205	0.212	-0.028	0.271	-0.005	-0.108	0.026	-0.001	-0.154	-0.014	0.19	-1.299	-0.061	-0.19	0.122	0.114	-0.369	0.272	0.375	0.287
-0.038	0.059	0.063	-0.588	-0.345	0.146	-0.031	0.187	0.167	0.099	0.08	-0.023	0.106	0.09	0.137	0.025	-0.431	-0.011	0.059	0.004	0.084	0.145	-0.073	0.151	-0.093	-0.051	-0.026	0.185	-0.336	0.041	-0.138	-0.15	-0.022	0.078	0.084	0.101	-0.089	-0.036	-0.052	-0.014	-0.036	0.481	0.092	-0.001	-0.056	0.051	-0.092	0.001	-0.099	0.066
-0.24	-0.051	-0.132	-0.688	-0.659	-0.106	0.178	0.007	-0.09	0.083	0.062	-0.289	-0.07	0.085	-0.072	0.285	-0.252	-0.04	0.015	-0.036	0.104	0.139	-0.026	-0.126	0.037	-0.242	-0.059	-0.07	-0.191	-0.066	0.069	-0.038	-0.106	0.07	-0.084	0.093	0.032	-0.156	0.121	0.121	0.024	0.343	0.041	-0.135	-0.146	0.029	0.114	0.009	-0.284	-0.036
-0.23	0.061	-0.013	-0.573	-0.6	0.113	-0.149	0.016	0.213	-0.036	-0.101	-0.203	0.004	0.001	0.123	-0.239	-0.275	0	-0.013	0.059	0.039	0.191	-0.028	0.143	0.049	0.048	-0.089	-0.061	-0.43	0.029	-0.06	-0.044	-0.022	-0.032	0.063	0.063	-0.109	-0.097	0.206	-0.013	0.073	0.052	-0.162	-0.108	0.027	0.012	-0.027	0.197	-0.165	0.038
0.078	-0.26	-0.364	-1.319	-0.849	-0.188	0.065	-0.099	-0.105	0.033	-0.125	-0.051	-0.098	0.256	0.095	0.073	-0.208	-0.201	0.183	-0.069	0.04	0.033	0.328	-0.106	0.102	-0.372	0.123	0.114	-0.079	0.159	-0.202	0.069	0.438	-0.03	-0.072	0.046	0.46	0.086	0.161	0.099	-0.177	0.157	0.1	0	0.099	-0.054	0.418	0.42	-0.023	0.282
-0.18	0.245	-0.162	-0.919	-0.704	-0.005	-0.07	0.181	-0.203	0.086	0.093	-0.075	0.034	0.083	0.097	0.068	-0.193	0.003	-0.107	0.061	-0.077	0.055	-0.217	-0.074	-0.193	-0.19	-0.053	-0.16	-0.374	-0.02	-0.397	0.033	-0.059	0.022	0.042	0.137	-0.281	-0.048	-0.085	0.006	-0.011	-0.644	0.037	-0.359	-0.007	0.052	-0.201	0.008	-0.21	0.041
-0.05	0.083	-0.028	-0.553	-0.451	0.05	-0.004	0.179	0.272	-0.025	-0.012	-0.178	0.002	0.173	0.118	-0.06	-0.082	-0.07	-0.001	0.101	-0.147	0.141	-0.037	-0.014	-0.026	-0.142	-0.016	0.103	0.217	-0.054	-0.037	0.009	0.018	-0.063	0.117	0.112	-0.122	0.016	0.224	-0.054	0.088	-0.118	0.088	-0.173	-0.023	0.206	0.054	-0.159	-0.096	0.014
-0.279	0.054	-0.048	0.786	-0.164	-0.139	-0.021	0.052	-0.144	-0.047	0.221	0.027	0.023	-0.037	0.127	0.088	0.291	0.078	-0.032	0.188	-0.024	-0.005	-0.034	0.095	0.158	-0.258	0.348	-0.049	0.454	0.179	0.15	0.524	0.031	-0.009	-0.039	-0.151	0.031	0.063	-0.029	0.047	-0.061	-0.553	-0.078	-0.17	-0.13	-0.093	-0.196	0.043	0.276	0.013
-0.476	-0.194	-0.174	-0.731	-0.39	-0.828	0.03	0.118	-0.344	0.247	0.264	0.105	0.019	0.039	0.376	0.175	0.171	0.065	0.307	0.019	0.008	-0.026	0.005	-0.342	0.035	-0.059	0.081	0.059	0.057	0.073	0.01	-0.047	-0.036	0.178	-0.113	0.021	-0.034	-0.074	0.027	0.357	-0.111	-0.825	-0.067	-0.222	0.135	0.169	-0.129	-0.019	0.654	0.061
-0.419	0.067	-0.248	-0.262	-0.418	-0.049	0.051	-0.01	-0.171	0.083	0.14	0.111	0.072	-0.07	-0.052	0.301	-0.047	0.072	0.035	0.043	0.418	-0.022	0.208	-0.121	-0.03	-0.322	0.096	0.097	-0.062	0.023	0.266	0.049	0.111	0.19	0.078	0.007	0.124	0.074	-0.118	0.235	-0.079	0.116	0.01	-0.216	0.182	0.139	0.037	-0.055	0.097	0.014
-0.1	0.122	0.048	-0.455	-0.288	-0.025	0.065	-0.007	-0.241	0.189	0.332	-0.032	0.223	-0.114	0.088	-0.005	0.189	0.183	0.082	0.182	0.194	0.006	-0.01	-0.076	-0.076	0.555	0.059	-0.057	-0.068	0.008	0.015	-0.063	-0.153	0.056	0.061	-0.277	-0.326	-0.024	0.046	0.126	0.215	-0.861	-0.152	-0.123	0.078	0.037	-0.515	0.074	0.14	0.182
0.074	-0.047	-0.041	-0.509	0.459	-0.093	0.013	-0.178	-0.257	0.045	-0.084	-0.065	0.547	-0.001	0.094	0.031	0.129	0.034	-0.041	-0.007	0.001	0.041	-0.03	-0.05	-0.074	0.009	0.038	0.143	0.021	-0.094	0	0.091	-0.163	0.043	-0.012	-0.06	-0.209	-0.061	-0.146	0.01	-0.038	-0.649	0.058	-0.038	-0.028	-0.062	-0.105	-0.03	0.209	-0.028
0.132	0.012	-0.017	-0.853	-0.589	-0.073	0.155	0.13	-0.055	0.094	0.008	-0.263	-0.056	0.378	0.096	0.212	-0.151	-0.098	0.024	-0.013	0.098	-0.072	0.124	-0.079	0.166	-0.166	0.094	0.013	-0.281	0.045	0.057	-0.038	0.169	0.078	-0.05	0.018	-0.055	-0.046	0.075	0.1	0.016	-0.159	-0.073	-0.274	0.048	0.063	-0.195	0.217	-0.112	0.1
0.286	0.141	0.338	-0.352	0.088	0.277	-0.116	0.301	-0.115	0.315	0.416	0.021	0.386	0.141	0.316	0.126	-0.344	0.182	0.202	0.125	0.122	0.047	0.105	0.199	0.11	-0.031	0.423	0.089	-0.317	0.218	-0.28	-0.032	0.13	0.067	0.116	0.101	0.036	0.837	0.159	0.115	0.304	0.031	-0.067	-0.037	0.089	0.125	0.087	0.145	0.007	0.087
-0.165	0.154	0.102	-0.601	-0.177	0.101	0.032	0.06	-0.2	0.204	-0.011	0.108	-0.289	0.087	-0.044	-0.099	-0.167	0.004	-0.131	0.157	-0.142	0.044	-0.224	0.073	-0.078	0.363	0.155	-0.112	-0.442	0.065	0.221	0.003	0.042	0.241	0.267	-0.354	-0.037	0.034	-0.072	-0.883	0.711	-0.524	-0.155	-0.13	0.306	0.149	-0.383	0.229	0.264	0.17
-0.212	-0.01	0.013	-0.511	-0.207	0.041	-0.01	0.13	0.175	0.021	-0.059	-0.199	-0.056	-0.046	0.149	0.042	-0.13	-0.048	-0.062	0.011	0.04	-0.094	-0.014	0.125	0.186	0.044	-0.054	0.127	-0.129	0.002	-0.238	-0.126	-0.05	-0.156	0.028	0.259	-0.114	-0.081	0.193	-0.184	-0.141	0.485	0.246	-0.142	0.155	-0.047	0.005	-0.052	-0.146	-0.07
0.84	0.04	0.117	-0.446	1.312	0.183	0.09	0.124	-0.153	0.159	0.216	0.042	0.219	0.077	0.116	-0.055	-0.148	0.089	0.196	0.19	0.074	0.026	0.029	0.321	0.109	0.301	0.147	0.104	0.056	0.103	-0.387	-0.017	0.048	-0.038	0.029	-0.009	-0.053	0.043	0.117	-0.048	0.088	-0.058	-0.13	0.109	0.059	-0.061	-0.698	-0.056	0.236	-0.052
0.036	-0.015	0.136	-0.569	-0.146	0.021	-0.147	-0.06	-0.265	0.002	0.092	0.157	0.043	-0.153	0.051	0.084	0.177	0.074	-0.036	0.09	-0.033	-0.063	0.053	-0.183	0.119	-0.031	0.108	-0.141	0.093	-0.05	-0.038	0.094	-0.212	0.049	-0.001	-0.166	-0.062	-0.042	-0.094	0.426	0.152	-0.664	-0.09	-0.129	0.105	0.187	-0.351	0.164	0.242	-0.011
-0.261	0.039	0.001	1.206	-0.353	-0.251	0.184	-0.219	-0.039	-0.112	-0.076	-0.006	-0.145	0.168	0.005	-0.006	-0.148	-0.01	-0.189	0.017	-0.105	0.085	0.048	0.123	-0.073	-0.118	-0.085	-0.065	-0.043	0.041	0.299	0.153	-0.061	0.145	0.041	-0.033	0.23	-0.098	-0.232	-0.114	-0.179	-0.634	0.034	-0.248	-0.06	-0.042	-0.04	-0.07	-0.206	-0.087
0.186	-0.102	-0.075	-0.734	-0.493	0.004	0.04	-0.333	0.088	-0.014	-0.119	-0.096	0.325	-0.095	0.102	-0.282	0.031	0.029	-0.135	0.005	-0.105	0.035	0.047	0.296	-0.066	0.041	-0.017	0.048	0.164	0.041	-0.03	-0.006	0.055	0.018	0.1	0.043	-0.022	-0.074	0.066	-0.09	0.067	-0.358	-0.11	-0.068	-0.032	-0.071	-0.098	-0.049	-0.084	-0.047
-0.288	0.069	0.023	0.128	-0.883	-0.309	0.122	-0.141	0.177	-0.05	0.165	-0.206	0.059	0.118	0.069	-0.033	-0.262	0.065	-0.095	0.064	-0.105	-0.064	-0.099	-0.068	-0.143	-0.301	-0.144	0.027	-0.144	0.123	-0.221	0.07	0.461	-0.117	0.034	-0.052	0.141	0.198	-0.124	0.047	-0.007	-0.109	0.354	0.223	0.3	0.027	-0.175	0.043	-0.237	0.056
-0.454	0.086	0.049	-0.56	-0.454	0.016	-0.093	-0.149	-0.145	0.062	0.089	0.133	-0.116	-0.04	0	-0.105	-0.149	-0.011	-0.092	0.014	-0.007	0.111	0.065	0.11	-0.143	-0.17	-0.051	-0.154	-0.295	0.005	0.034	-0.05	-0.002	0.112	0.032	-0.077	0.079	0.046	-0.038	-0.132	-0.124	-0.149	-0.151	-0.016	-0.028	0.034	0.284	0.125	0.025	-0.023
-0.048	-0.005	0.102	-0.448	-0.296	0.055	-0.147	0.085	-0.1	0.081	0.003	-0.177	0.134	-0.072	0.276	-0.151	-0.107	0.165	0.319	0.055	0.203	0.094	0.096	0.128	0.077	-0.11	0.161	0.169	-0.095	0.187	-0.076	0.066	0.419	-0.084	0.171	0.079	0.203	0.369	0.099	0.16	0.059	-0.134	-0.14	0.006	0.336	0.156	0.111	0.366	0.183	0.083
-0.243	-0.09	-0.152	-0.48	-0.512	-0.189	0.108	-0.105	-0.031	-0.105	-0.033	-0.075	-0.133	0.037	0.061	-0.148	-0.104	-0.028	-0.149	0.07	0.072	0.046	0.035	-0.018	-0.138	-0.234	-0.209	-0.247	-0.225	-0.205	-0.094	-0.084	-0.12	-0.005	0.06	0.118	-0.067	0.005	0.068	0.033	-0.166	0.115	0.019	0.15	-0.073	0.022	0.038	0.002	-0.244	-0.069
0.081	-0.035	0.409	-0.568	-0.411	1.339	0.011	0.792	-0.398	0.336	0.562	0.116	0.513	-0.047	0.285	0.026	-0.092	0.247	0.352	0.331	0.092	0.159	0.005	0.001	0.455	-0.166	0.059	0.368	0.036	0.244	0.397	-0.111	0.16	-0.039	0.206	-0.03	0.192	-0.002	-0.078	0.009	0.107	-0.194	-0.128	0.139	0.255	0.311	-0.033	0.378	0.377	0.182
-0.215	-0.207	-0.158	-0.819	-0.267	0.229	0.059	-0.018	0.023	-0.064	-0.052	-0.23	0.152	-0.225	-0.478	-0.383	0.198	0.075	0.026	-0.049	-0.052	-0.01	-0.047	-0.409	-0.015	-0.51	-0.188	0.426	0.529	-0.086	0.354	0.058	-0.356	0.073	-0.331	0.05	0.031	0.004	-0.096	-0.02	0.133	-0.261	0.012	-0.26	-0.071	-2	-0.069	-0.064	-0.634	-0.365
-0.018	0.37	0.702	-0.112	-0.67	-0.111	0.144	0.229	0.421	-0.037	-0.021	-0.19	-0.129	-0.081	0.083	-0.037	0.032	-0.012	0.207	0.018	0.017	0.167	0.176	0.291	0.126	0.281	-0.111	0.202	0.31	0.206	0.056	0.166	-0.016	-0.022	0.117	0.103	-0.038	0.123	0.152	-0.191	-0.117	0.116	0.074	0.041	-0.056	-0.007	0.067	0.191	-0.076	-0.03
0.071	0.055	-0.01	-0.391	-0.31	0.157	-0.135	0.001	-0.06	0.03	0.05	-0.164	0.037	0.026	0.1	-0.061	-0.173	0.106	0.062	0.06	0.121	0.154	0.153	0.167	-0.015	-0.034	-0.035	0.049	-0.091	0.065	0.036	-0.069	0.09	-0.087	0.089	0.075	0.138	0.043	0.095	-0.163	-0.028	0.346	0.007	0.251	0.135	-0.125	0.229	0.04	-0.115	0.051
0.182	0.077	0.059	-0.624	-0.12	0.12	0.067	0.053	-0.236	0.019	-0.087	-0.175	-0.215	0.097	-0.092	-0.465	0.253	-0.125	-0.447	-0.021	-0.251	0.017	-0.042	0.192	-0.236	-0.125	-0.149	-0.16	-0.127	-0.055	-0.02	0.01	-0.217	0.116	0.04	0.039	-0.22	-0.204	-0.011	-0.753	0.274	0.047	-0.15	0.266	-0.145	-0.132	0.246	-0.165	-0.217	0.01
-0.343	0.302	0.169	-0.528	-0.447	0.283	0.032	0.167	-0.254	0.213	0.216	0.017	0.251	-0.108	0.14	0.056	0.654	0.162	0.105	0.071	-0.051	0.073	-0.035	-0.057	-0.131	0.364	0.09	-0.24	0.068	-0.005	0.181	0.077	-0.001	0.196	0.101	-0.099	0.038	0.088	-0.15	-0.164	0.219	-1.14	-0.111	-0.153	0.043	0.008	-0.415	-0.031	0.19	0.088
-0.134	0.051	-0.007	-0.811	-0.536	-0.112	-0.192	0.172	-0.211	0.298	0.373	-0.201	0.183	-0.044	0.221	0.055	0.287	0.074	0.26	0.056	0	0.111	-0.095	0.07	-0.002	-0.08	0.154	0.027	-0.15	0.227	0.045	0.039	0.1	-0.074	0.179	-0.098	0.156	-0.016	-0.138	-0.925	0.734	-0.11	-0.072	0.471	0.245	0.236	-0.096	0.33	0.239	0.117
-0.32	-0.241	-0.206	-0.839	2	-2	0.034	-0.116	0.147	0.086	-0.069	-0.325	0.289	-0.07	-0.09	-0.198	-0.303	0.148	0.275	0.08	-0.235	0.3	-0.034	-0.079	-0.291	-0.061	-1.079	-0.044	0.097	-0.315	0.006	0.028	-1.862	-0.04	-0.011	-0.075	-0.396	-1.902	-0.079	-0.449	0.058	0.176	-0.084	0.114	-0.022	-0.063	-0.081	0.08	-0.458	0.148
-0.107	0.025	0.008	-0.42	-0.286	0.152	-0.064	0.23	-0.09	0.054	0.087	-0.048	0.091	-0.041	0.08	-0.062	0.291	0.05	0.003	0.022	0.023	0.025	-0.006	0.09	0.111	-0.166	0.024	0.058	0.264	-0.023	0.026	-0.021	0.052	0.013	0.029	0.014	0.047	0.042	-0.001	1.286	-0.11	0.253	0.127	-0.352	0.121	0	0.52	0.049	0.012	-0.021
-1.657	-0.376	-0.349	-0.686	-0.333	0.697	-0.11	-0.002	-0.295	0.193	0.16	0.086	0.087	0.031	-0.087	0.278	0.126	-0.238	-0.022	0.253	0.148	-0.057	-0.073	-0.155	-0.071	0.653	-0.239	-0.046	-0.074	-0.252	-0.101	-0.053	-0.571	0.078	-0.104	0.02	-0.282	-0.211	-0.146	-0.579	-0.128	-1.199	-0.293	-0.314	-0.22	-0.011	-0.325	-0.211	0.111	0.223
0.365	0.349	0.312	-0.299	-0.137	0.408	0.01	0.38	-0.214	0.289	0.371	0.031	0.383	0.055	0.226	0.105	0.1	0.218	0.202	0.191	0.016	0.224	0.054	0.01	-0.039	-0.122	0.135	-0.08	-0.327	0.21	0.118	0.018	0.156	0.009	0.16	0.012	0.064	0.084	-0.189	-0.811	0.286	-0.115	-0.183	0.026	-0.055	0.059	-0.099	-0.091	-0.179	0.032
0.046	0.156	0.045	-0.416	-0.633	-0.169	0.023	-0.085	-0.088	-0.006	0.162	0.017	-0.007	-0.004	0.054	-0.122	-0.13	0.008	0.011	0.038	0.004	0.095	-0.219	-0.059	-0.252	-0.198	0.062	-0.12	-0.313	0.034	-0.146	-0.072	0.034	0.051	0.051	0.104	0.044	-0.007	-0.148	-0.028	0.099	0.057	-0.035	0.09	-0.075	0.09	0.262	0.026	-0.164	0.206
-0.028	-0.069	-0.152	-0.903	-0.638	-0.172	0.136	0.037	0.173	0.12	0.159	0.212	0.175	0.112	0.041	-0.354	-0.394	-0.059	-0.003	0.007	0.163	-0.004	0.002	-0.134	-0.102	-0.166	-0.124	-0.004	-0.225	-0.038	-0.285	-0.195	-0.08	0.05	0.017	0.054	0.115	-0.072	0.129	-0.091	-0.095	0.186	0.346	-0.096	-0.23	0.022	0.23	-0.018	-0.211	0.113
-0.273	0.426	0.119	-0.605	-0.344	0.217	-0.116	0.04	-0.052	0.044	0.022	0.041	0.014	-0.109	0.168	0.122	-0.046	0.051	0.092	0.095	0.049	0.141	-0.143	0.477	-0.014	0.106	-0.022	-0.127	-0.271	0.051	0.255	-0.138	0.023	-0.007	0.215	-0.175	-0.045	0.032	0.043	-0.007	0.085	-0.316	-0.056	-0.379	-0.108	-0.098	-0.073	-0.045	-0.254	-0.149
0.719	-0.187	-0.759	-0.721	-0.527	-0.13	-0.016	-0.342	-0.332	-0.178	-0.167	-0.273	-0.193	0.03	-0.357	-0.206	-0.048	-0.053	-0.251	-0.148	-0.03	0.037	-0.212	-0.022	-0.109	-0.185	-0.063	-0.068	-0.299	-0.061	-0.142	0.067	-0.253	-0.127	0.04	0.029	-0.084	-0.107	-0.14	-0.053	-0.05	0.308	0.049	0.095	-0.097	0.137	0.06	-0.061	-0.102	0.083
-0.046	-0.727	-0.943	-1.134	-0.168	-0.221	0.111	0.204	-0.168	0.106	0.28	-0.028	0.706	0.053	-0.042	-0.148	-0.018	-0.135	-0.271	-0.031	0.09	0.067	0.035	-0.109	0.133	-0.233	0.055	0.135	0.013	0.043	-0.066	0.157	-0.187	0.067	-0.095	0.079	-0.028	-0.038	0.167	0.062	-0.053	-0.039	0.163	0.065	-0.194	-0.114	-0.064	-0.154	-0.087	0.112
0.385	0.562	0.364	-1.029	-0.26	0.443	-0.091	1.469	-0.281	1.429	0.358	-0.374	0.381	-0.057	-0.009	-0.122	-0.088	0.11	-0.024	0.007	0.014	0.12	-0.04	-0.119	0.238	-0.197	0.147	0.157	0.2	0.094	-0.125	0.052	0.229	-0.124	-0.043	-0.041	-0.104	-0.187	0.128	-0.133	-0.046	-0.002	-0.094	0.222	-0.131	-0.08	-0.005	-0.074	-0.067	0.143
-0.089	0.048	0.03	-0.385	-0.347	0.124	0.041	0.098	-0.395	0.084	0.099	0.169	0.004	0.047	0.109	0.007	0.057	0.038	0.045	0.04	0.011	-0.034	0.022	-0.135	0.008	0.224	0.076	-0.065	0.036	0.065	0.251	0.002	0.124	0.237	0.029	-0.186	0.003	0.019	-0.067	0.293	-0.01	-0.843	0.032	-0.349	-0.051	-0.017	-0.14	-0.012	0.056	0.071
0.438	0.232	0.427	-0.8	-0.556	0.091	-0.003	0.283	-0.442	0.321	0.393	-0.098	-0.118	-0.02	-0.336	-0.126	0.358	-0.096	-0.157	0.02	-0.062	0.108	-0.146	-0.19	0.076	-0.234	-0.08	-0.052	-0.413	0.284	-0.255	-0.014	0.02	-0.041	0.008	0.067	-0.044	0.412	-0.114	-0.432	0.055	-0.196	-0.112	0.218	0.074	0.043	0.118	0.137	-0.03	0.048
-0.038	-0.153	-0.156	-0.755	-0.382	-0.182	0.059	-0.016	0.207	-0.08	-0.19	-0.322	-0.317	0.032	-0.218	-0.173	-0.329	-0.108	-0.201	-0.052	0.053	-0.103	0.155	-0.383	-0.138	-0.224	-0.217	0.001	0.248	-0.076	-0.102	-0.058	0.59	0.011	0.088	-0.024	0.096	-0.371	0.065	0.016	-0.126	-0.126	-0.048	0.108	-0.335	-0.195	0.129	-0.137	-0.308	0.041
0.202	0.113	-0.285	-0.767	0.027	0.026	-0.051	-0.089	-0.134	-0.16	-0.042	-0.281	0.061	-0.033	0.023	-0.053	-0.361	0.064	0.093	0.122	-0.167	0.29	-0.088	0.155	0.032	0.164	0.172	-0.132	-0.242	0.049	-0.156	-0.254	0.011	-0.115	0.054	-0.036	-0.034	-0.313	-0.006	-0.128	0.008	0.199	-0.024	0.062	-0.029	-0.043	0.068	-0.147	-0.317	-0.103
-0.204	0.085	0.079	-0.945	-0.542	-0.037	0.168	0.195	-0.189	0.154	0.41	0.296	0.265	-0.138	0.181	-0.037	-0.113	-0.012	0.095	0.134	0.098	-0.108	-0.043	-0.015	-0.002	0.556	-0.141	-0.196	0.153	-0.121	0.01	-0.174	-0.105	0.19	0.142	-0.198	-0.123	-0.025	-0.043	-0.051	-0.076	-1.071	0.051	-0.251	0.142	0.137	-0.49	-0.126	0.02	0.183
-0.277	-0.061	-0.194	-1.173	-0.887	-0.017	-0.135	0.018	-0.058	0.13	0.127	0.021	0.189	-0.043	0.187	0.123	-0.12	0.292	0.294	0.145	-0.07	0.046	-0.057	0.12	0.236	-0.024	0.102	-0.012	0.216	0.245	0.225	-0.015	0.255	-0.087	0.066	0.141	0.047	0.308	0.066	0.061	0	0.282	-0.035	0.264	0.038	0.061	-0.061	0.006	-0.194	0.182
-2	-0.274	-0.501	-0.75	-0.316	-0.217	0.14	-0.187	-0.021	-0.087	-0.186	-0.041	-0.092	0.024	0.023	-0.025	-0.167	0.08	-0.075	-0.117	0.051	0.007	0.086	0.033	0.017	-0.27	-0.193	0.208	-0.035	-2	0.151	0.026	-0.008	0.081	0	0.129	-0.136	-0.233	0.099	-0.147	-0.002	-0.153	-0.021	-0.062	-0.099	-0.219	-0.226	-0.296	-0.325	-0.194
0.257	-0.041	-0.093	-0.474	-0.119	-0.071	-0.014	-0.043	-0.075	-0.086	0.008	-0.139	-0.003	0.035	0.047	-0.122	-0.173	0.007	-0.007	0.068	-0.05	0.049	0.056	-0.001	0.002	-0.048	-0.057	0.076	-0.121	-0.007	0.003	0.012	-0.048	-0.131	-0.005	0.157	-0.08	-0.013	0.12	0.053	-0.029	0.33	0.094	0.26	-0.073	0.078	0.218	-0.119	-0.179	-0.095
0.273	-0.125	-0.34	-0.749	0.699	0.119	0.01	0.637	-0.346	0.468	0.312	0.032	1.327	0.038	0.544	-0.058	0.3	0.245	0.003	0.128	0.016	-0.104	-0.03	-0.44	-0.056	-0.025	-0.333	-0.16	-0.067	-0.523	-0.226	0.154	-0.37	-0.105	-0.008	0.045	-0.042	0.069	-0.099	-0.339	-0.023	-0.018	-0.278	0.13	-0.243	-0.121	-0.338	-0.372	-0.102	0.151
0.177	0.033	0.01	-0.523	0.134	-0.69	-0.202	-0.257	0.024	0	0.273	-0.134	0.138	-0.084	0.168	0.058	0.151	0.128	0.045	0.136	-0.114	0.057	-0.052	0.078	0.114	0.191	0.428	-0.123	0.022	0.225	0.227	0.016	-0.892	-0.148	0.168	-0.097	-0.161	-1.888	-0.301	0.193	0.383	-0.026	-0.181	0.044	0.307	0.186	-0.302	0.068	0.012	0.227
0.221	0.004	-0.113	-0.482	-0.12	0.012	-0.112	-0.078	0.159	0.023	0.104	-0.097	0.02	-0.036	0.026	-0.243	0.142	-0.057	-0.097	0.044	-0.116	0.027	0.028	0.287	-0.098	0.531	-0.019	-0.243	0.167	-0.156	-0.174	0.027	-0.097	-0.088	0.053	0.101	-0.005	-0.049	0.007	-0.085	0.067	0.306	-0.182	0.138	-0.124	-0.069	-0.18	-0.212	-0.444	-0.015
-0.256	0.006	0.028	-0.758	-0.433	0.169	0.129	0	-0.201	0.083	-0.001	-0.171	0.046	-0.018	-0.04	-0.349	0.113	-0.049	-0.314	-0.005	0.016	0.005	0.014	-0.176	-0.104	-0.257	-0.057	-0.29	0.53	-0.103	-0.068	0.089	-0.092	-0.046	-0.039	0.066	-0.019	-0.029	0.081	0.053	0.013	-0.068	-0.035	0.166	-0.096	0.143	-0.048	0.057	-0.022	0.151
-0.21	0.006	-0.02	-0.961	-0.631	-0.021	0.02	0.069	0.037	0.073	-0.083	-0.153	-0.038	-0.011	-0.015	-0.03	0.144	-0.055	-0.101	-0.025	-0.008	0.048	0.158	0.019	0.116	-0.202	-0.094	-0.002	0.192	-0.096	-0.19	-0.07	0.051	-0.058	-0.003	0.039	0.082	-0.034	-0.144	-0.014	-0.062	-0.086	-0.052	0.055	-0.118	-0.067	0.013	-0.055	-0.126	-0.077
-0.37	0.015	0.005	-0.629	-0.537	-0.024	-0.095	0.001	-0.226	-0.029	0.006	-0.171	0.082	-0.09	0.338	0.08	-0.168	0.006	0.06	-0.087	0	-0.015	0.014	-0.167	0.247	-0.14	0.034	0.085	0	0.032	-0.048	-0.036	0.263	-0.183	0.135	0.054	0.338	0.312	-0.045	-0.198	-0.011	0.335	0.39	0.443	0.069	0.018	0.146	0.024	-0.194	0.145
-0.276	0.004	0.012	0.894	-0.233	0.037	-0.138	-0.08	-0.454	-0.146	0.038	-0.124	0.055	-0.032	0.009	0.373	-0.265	-0.005	0.2	-0.023	-0.028	-0.262	-0.157	-0.051	-0.243	-0.132	-0.109	-0.381	-0.23	0.034	-0.218	-0.014	0.101	-0.137	0.02	0.122	0.224	0.234	-0.446	-0.067	-0.014	-0.135	0.069	-0.06	0.001	0.107	-0.036	0.095	-0.169	0.141
-0.232	-0.051	0.002	-0.584	-0.529	0.035	0.088	-0.099	-0.295	-0.055	-0.074	0.404	-0.078	-0.147	-0.052	-0.161	-0.133	-0.041	-0.009	0.03	-0.118	0.032	0.122	-0.013	-0.099	-0.127	-0.047	0.101	-0.214	-0.009	0.137	-0.072	-0.058	0.017	0.031	0.054	-0.184	-0.046	-0.122	-0.036	-0.068	-0.115	-0.021	0.074	0.18	0.194	-0.051	-0.056	-0.276	0.165
-0.317	-0.071	-0.063	-1	0.035	-0.036	-0.004	-0.127	-0.018	-0.083	0.14	-0.206	-0.552	-0.082	0.006	-0.433	0.186	-0.067	0.198	0.024	-0.225	-0.031	0.085	0.025	0.019	0.079	-0.207	-0.171	0.175	0.01	0.109	0.181	0.155	-0.044	0.095	0.021	0.055	0.042	-0.071	-0.019	0.152	-0.424	-0.167	0.031	-0.04	0.112	-0.234	-0.074	0.027	0.185
-0.181	0.152	0.115	-0.468	-0.472	0.737	-0.487	0.134	0.68	0.168	0.123	-0.27	-0.005	-0.574	0.166	-0.417	-0.413	-0.064	0.508	0.24	-0.496	0.146	0.222	0.47	-0.197	0.28	-0.155	-0.262	-0.492	0.202	-0.16	-0.175	-0.116	-0.24	0.235	-0.202	0.156	0.031	0.006	-0.171	0.428	-0.308	-0.292	0.376	0.2	0.139	-0.386	0.124	-0.22	0.255
-0.202	-0.074	0.07	-0.795	-0.387	0.033	0.198	-0.039	0.199	-0.082	-0.448	-0.247	-0.024	-0.064	0.156	-0.216	0.176	-0.064	0.228	0.004	0.001	0.042	-0.2	-0.206	-0.179	-0.129	-0.601	-0.308	-0.111	-0.031	0.119	-0.162	-0.161	-0.101	-0.049	0.08	0.139	-0.115	0.181	0.172	-0.12	0.231	0.118	0.035	0.013	-0.018	-0.482	0.107	-0.245	0.173
0.051	-0.072	-0.078	-0.793	-0.66	0.096	0.106	0.234	-0.247	0.014	-0.007	0.027	0.15	0.046	0.015	-0.084	-0.242	-0.076	-0.095	0.023	0.217	0.118	0.001	-0.165	0.29	-0.349	-0.215	0.012	-0.219	-0.026	-0.283	-0.202	0.001	0.027	-0.02	0.141	-0.083	-0.029	0.147	0.021	0.023	-0.177	0.032	0.104	0.141	-0.11	0.393	0.018	-0.245	-0.101
-0.069	0.066	0.355	0.046	0.042	0.403	0.034	0.343	1.139	0.317	0.318	0.131	0.337	0.037	0.207	0.312	0.128	0.14	0.184	0.104	0.052	0.145	0.01	-0.031	-0.047	-0.097	-0.002	-0.007	0.028	-0.007	0.137	0.15	-0.063	0.061	0.041	0.073	-0.018	0.003	-0.012	-0.917	0.184	0.092	0.163	0.134	-0.122	-0.009	-0.234	0.008	-0.042	0.042
0.225	0.242	0.249	-0.468	-0.39	0.298	-0.017	0.151	-0.13	0.043	0.307	-0.144	0.258	0.065	0.291	0.229	-0.129	0.206	0.438	0.12	-0.04	0.261	0.062	-0.081	0.098	-0.424	-0.144	0.053	-0.166	-0.07	-0.456	-0.224	0.072	-0.018	0.054	0.124	0.112	0.003	0.02	-0.01	0.054	0.553	0.312	0.47	0.091	0.102	0.599	-0.001	-0.28	0.037
0.054	0.049	0.149	-0.63	-0.238	-0.098	0.009	0.116	0.003	0.033	0.152	-0.076	0.192	0.059	0.025	-0.037	-0.047	0.215	0.252	0.101	-0.078	0.067	-0.035	0.161	0.053	0.043	0.127	-0.075	-0.026	0.268	-0.011	0.054	0.202	-0.137	0.047	-0.057	-0.107	0.184	0.077	-0.135	0.082	0.088	-0.225	0.169	0.109	0.129	0.146	0.02	-0.363	0.217
0.008	0.107	0.06	-0.234	-0.404	0.069	-0.01	-0.009	-0.214	0.07	0.073	0.421	0.032	-0.002	0.102	0.604	-0.032	0.076	0.141	0.022	-0.028	0.011	-0.098	0.073	0.034	-0.114	0.069	-0.069	0.292	0.066	-0.18	0.101	0.115	0.09	0.062	-0.29	0.052	0.047	-0.217	0.266	0.037	-0.352	-0.096	-0.226	-0.015	0.06	0.114	0.075	0.073	0.085
0.353	0.256	0.063	-0.426	-0.406	-0.074	-0.065	-0.059	-0.355	-0.011	0.192	0.429	0.16	0.119	0.028	0.294	-0.036	0.013	-0.294	0.018	0.102	-0.082	0.004	-0.33	-0.05	0.191	0.412	-0.244	0.091	-0.12	0.2	0.062	-0.332	0.179	-0.077	-0.289	-0.13	-0.069	-0.208	0.21	0.016	-1.23	-0.058	-0.303	0.07	0.044	-0.465	-0.101	0.085	0.142
-0.068	0.12	0.138	-0.486	-0.452	0.079	-0.019	-0.044	-0.223	-0.044	0.013	-0.165	0.064	-0.117	-0.101	-0.059	-0.092	-0.065	0.012	-0.003	-0.104	0.12	-0.213	0.299	-0.26	-0.439	0.043	-0.077	-0.139	0.025	-0.197	-0.186	0.031	-0.193	0.067	0.047	-0.011	0.058	-0.323	-0.611	0.232	-0.381	0.012	-0.084	-0.037	-0.018	-0.124	-0.066	0.164	0.058
-0.175	0.138	0.105	-0.615	-0.422	-0.059	-0.387	-0.096	-0.386	0.061	0.03	-0.27	-0.099	0.005	-0.055	0.109	0.193	-0.013	-0.003	0.085	-0.093	-0.017	-0.366	-0.319	-0.259	-0.105	0.046	-0.324	-0.18	-0.1	0.143	-0.189	-0.198	0.239	0.063	-0.387	0.093	-0.016	-0.135	-0.883	0.325	-0.803	-0.266	0.037	-0.083	-0.061	-0.667	-0.022	0.238	0.121
0.188	-0.024	-0.056	-1.048	-0.406	-0.128	-0.092	-0.179	-0.273	0.137	-0.091	0.191	-0.149	0.08	-0.13	-0.208	-0.231	-0.088	-0.052	-0.023	-0.032	-0.039	-0.118	-0.009	-0.144	-0.268	-0.172	-0.015	-0.302	-0.071	-0.095	-0.007	-0.071	0.035	-0.019	0.153	0.015	-0.106	-0.165	-0.417	0.059	-0.444	-0.102	-0.029	-0.111	-0.043	0.036	-0.044	-0.044	0.029
-0.514	-0.068	-0.255	-0.887	-0.786	-0.284	-0.141	-0.207	0.052	-0.13	-0.276	-0.397	-0.3	-0.196	-0.26	-0.186	-0.291	-0.182	-0.335	-0.114	-0.048	-0.054	-0.131	0.164	-0.251	0.298	-0.307	-0.036	-0.028	0.022	-0.224	-0.153	-0.221	-0.122	-0.044	-0.007	-0.029	-0.263	0.01	-0.949	0.126	-0.062	-0.13	0.097	0.119	0.074	0.016	0.082	0.101	-0.002
-0.001	0.083	0.007	-0.437	-0.215	0.193	0.071	0.038	-0.101	-0.004	-0.002	0.126	-0.045	0.058	-0.006	-0.066	0.053	0.043	0.092	0.035	0.174	0.031	-0.056	-0.068	0.083	0.27	0.147	0.193	0.484	0.145	0.297	-0.069	0.101	0.142	-0.03	-0.016	-0.039	-0.001	0.196	-0.299	0.049	-0.998	0.249	-0.312	0.139	0.087	-0.529	0.112	0.432	0.23
0.266	-0.202	-0.238	-0.545	0.227	-0.148	-0.008	-0.153	-0.064	-0.197	-0.19	-0.162	-0.213	-0.061	-0.183	-0.116	0.233	-0.204	-0.139	0.019	-0.07	-0.046	-0.028	0.017	0.027	0.107	-0.012	-0.056	0.213	-0.108	0.081	0.009	-0.132	0.184	-0.029	-0.05	-0.164	-0.113	0.018	-1.208	0.112	-0.85	0.048	-0.096	0.153	0.099	-0.187	0.204	0.265	0.134
-0.178	-0.008	0.094	-0.408	-0.585	-0.196	-0.047	0.072	-0.018	-0.11	-0.153	-0.236	-0.157	0.034	-0.147	-0.301	-0.358	-0.174	-0.184	-0.055	-0.038	0.013	0.09	-0.227	0.009	-0.406	-0.033	0.19	-0.156	-0.084	0.168	-0.023	-0.019	-0.063	-0.083	0.167	-0.025	-0.009	0.01	0	-0.013	-0.094	0.034	-0.176	0.061	0.104	-0.029	0.195	0.096	0.133
-0.231	0.078	0.099	-0.527	-0.478	-0.26	-0.205	-0.177	-0.2	-0.127	-0.163	0.252	-0.158	0.077	-0.107	0.037	-0.486	-0.025	-0.092	0.098	0.165	-0.01	-0.059	-0.271	0.008	0.164	0.27	-0.083	-0.447	-0.053	-0.108	-0.061	0.01	0.014	-0.185	-0.146	0.028	0.011	0.219	1.1	-0.067	-1.09	0.084	0.019	0.267	0.094	-0.653	0.154	0.201	0.095
-0.573	0.226	-0.139	-0.564	-0.502	-0.238	-0.035	-0.175	-0.25	-0.198	-0.171	0.008	-0.259	0.027	0.067	-0.057	0.135	-0.054	-0.097	-0.062	-0.097	-0.086	-0.237	0.004	-0.087	-0.2	-0.043	0.032	0.022	0.01	0.183	-0.013	0.051	-0.127	0.04	-0.003	-0.097	0.013	-0.177	-1.117	-0.011	-0.309	0.488	-0.204	0.404	0.235	0.113	0.283	0.373	0.174
-0.313	-0.137	0.015	1.03	-0.623	-0.257	-0.038	-0.214	-0.114	-0.127	-0.208	-0.325	-0.298	-0.013	-0.027	-0.036	-0.433	-0.165	-0.252	-0.094	-0.168	-0.058	-0.105	-0.306	-0.138	-0.507	-0.121	0.036	-0.013	-0.135	0.104	-0.024	-0.126	-0.019	-0.059	0.048	0.024	-0.079	-0.143	-1.31	0.046	-0.185	0.178	-0.116	-0.005	0.106	-0.058	0.185	0.185	0.118
-0.296	0.046	-0.229	1.551	-0.176	-0.34	-0.071	-0.144	-0.269	-0.157	-0.234	0.256	-0.34	-0.036	-0.117	-0.276	0.233	-0.214	-0.343	-0.09	-0.045	0.004	-0.076	-0.121	-0.173	-0.351	-0.099	0.024	0.729	-0.207	0.106	0.174	-0.225	0.01	-0.109	-0.228	-0.229	-0.302	-0.099	0.147	0.041	-0.597	-0.144	-0.427	-0.146	-0.033	0.13	-0.2	0.174	-0.076
-0.155	0.011	-0.021	-0.409	-0.429	-0.085	0.115	0.056	-0.35	-0.067	-0.096	-0.213	0.027	0.141	-0.03	0.242	-0.253	-0.058	-0.05	0.05	0.091	-0.107	-0.175	-0.104	-0.096	-0.354	0.108	0.137	-0.289	0.003	0.009	-0.306	0.075	0.053	-0.004	0.234	0.195	0.087	-0.152	-0.436	-0.065	0.471	0.25	0.137	0.103	0.069	0.15	0.077	0.043	0.017
0.065	0.03	-0.011	-0.545	-0.297	-0.018	-0.029	-0.115	-0.045	-0.102	-0.042	-0.104	0.045	-0.063	-0.044	-0.13	-0.143	0.002	-0.027	-0.028	-0.032	0.048	-0.026	0.18	-0.001	-0.116	-0.024	0.1	0.057	0.023	-0.02	-0.136	-0.006	-0.141	-0.066	0.196	-0.11	-0.057	-0.12	0.198	-0.116	0.123	0.151	0.16	-0.045	-0.039	0.143	0.073	-0.015	-0.019
-0.191	0.066	-0.15	-0.667	-0.515	-0.18	0.011	-0.259	-0.171	-0.109	-0.166	-0.14	-0.145	-0.099	-0.142	-0.048	-0.244	-0.036	-0.09	-0.03	-0.128	0.017	-0.172	-0.05	-0.247	-0.151	-0.039	-0.144	-0.506	-0.053	-0.371	-0.212	-0.044	-0.127	0.034	0.017	-0.031	-0.001	-0.162	-0.856	0.203	-0.324	0.108	0.263	0.174	0.244	-0.072	0.309	0.391	0.146
1.058	-0.037	0.053	-0.667	0.198	-0.028	-0.186	-0.005	-0.156	0.004	-0.014	-0.15	-0.006	-0.043	-0.091	-0.113	0.083	0.007	-0.01	-0.059	-0.01	-0.051	-0.013	0.141	-0.01	0.094	-0.02	0.004	-0.036	-0.05	0.096	0	-0.027	-0.151	-0.09	0.045	-0.028	-0.029	-0.074	-0.056	-0.027	0.11	0.032	0.061	-0.025	-0.027	-0.061	-0.005	0.01	-0.054
0.105	0.021	0.022	-0.527	-0.286	-0.09	0.007	-0.06	-0.012	-0.005	-0.084	-0.235	-0.075	0.041	0.013	-0.012	-0.101	-0.029	-0.007	-0.01	-0.03	0.127	-0.052	0.044	-0.014	-0.268	0.088	0.078	0.17	0.109	0.082	-0.072	0.002	-0.023	-0.041	0.033	-0.011	0.001	0.022	0.752	-0.075	-0.258	-0.079	-0.087	-0.017	0.003	-0.3	0.079	0.095	0.063
-0.167	-0.047	-0.146	-0.607	-0.482	-0.148	-0.109	-0.081	0.006	-0.109	-0.107	-0.13	0.731	-0.101	-0.057	-0.202	-0.218	-0.036	-0.03	-0.036	-0.092	0.023	0.043	-0.07	-0.016	-0.287	-0.023	0.104	0.129	-0.009	-0.225	-0.122	-0.001	-0.235	-0.082	0.076	-0.055	-0.032	-0.086	0.927	0.012	-0.12	0.072	-0.021	0.066	0.1	0.064	0.111	0.056	0.093
-0.195	-0.097	-0.153	-0.731	-0.432	-0.159	0.11	-0.106	-0.11	-0.052	-0.12	0.196	-0.161	0.15	-0.08	-0.222	0.134	-0.134	-0.085	-0.035	0.054	-0.075	0.05	0.11	-0.059	0.407	-0.05	-0.11	0.086	0	0.137	0.063	0.027	0.27	0.016	-0.046	-0.124	-0.02	0.008	0.819	-0.019	-0.466	-0.001	-0.185	-0.118	-0.224	-0.333	-0.047	-0.026	-0.05
0.182	-0.081	-0.133	-0.731	-0.092	-0.134	-0.216	-0.009	-0.296	-0.027	-0.014	-0.224	0.151	0.022	-0.213	-0.286	0.023	-0.208	-0.101	-0.173	0.104	0.021	-0.018	-0.4	-0.122	-0.477	-0.134	-0.012	-0.066	-0.116	-0.302	0.013	0.047	-0.155	-0.146	0.277	0.017	-0.152	-0.037	0.135	-0.038	0.304	0.111	0.174	0.012	0.012	-0.095	0.028	-0.054	0.068
[truncated: 5,000 more columns]
