# Supplementary material for: HDG-select: A novel GUI based application for gene selection and classification in high dimensional datasets
Source: PLoS One. 2021 Jan 28;16(1):e0246039. doi: 10.1371/journal.pone.0246039 (PMC7842997; doi:10.1371/journal.pone.0246039)
Supplement: S5 Dataset — (CSV) [file pone.0246039.s005.csv]

AFFX-BioB-5_at	AFFX-BioB-M_at	AFFX-BioB-3_at	AFFX-BioC-5_at	AFFX-BioC-3_at	AFFX-BioDn-5_at	AFFX-BioDn-3_at	AFFX-CreX-5_at	AFFX-CreX-3_at	AFFX-BioB-5_st	AFFX-BioB-M_st	AFFX-BioB-3_st	AFFX-BioC-5_st	AFFX-BioC-3_st	AFFX-BioDn-5_st	AFFX-BioDn-3_st	AFFX-CreX-5_st	AFFX-CreX-3_st	hum_alu_at	AFFX-DapX-5_at	AFFX-DapX-M_at	AFFX-DapX-3_at	AFFX-LysX-5_at	AFFX-LysX-M_at	AFFX-LysX-3_at	AFFX-PheX-5_at	AFFX-PheX-M_at	AFFX-PheX-3_at	AFFX-ThrX-5_at	AFFX-ThrX-M_at	AFFX-ThrX-3_at	AFFX-TrpnX-5_at	AFFX-TrpnX-M_at	AFFX-TrpnX-3_at	AFFX-HUMISGF3A_M97935_5_at	AFFX-HUMISGF3A_M97935_MA_at	AFFX-HUMISGF3A_M97935_MB_at	AFFX-HUMISGF3A_M97935_3_at	AFFX-HUMRGE_M10098_5_at	AFFX-HUMRGE_M10098_M_at	AFFX-HUMRGE_M10098_3_at	AFFX-HUMGAPDH_M33197_5_at	AFFX-HUMGAPDH_M33197_M_at	AFFX-HUMGAPDH_M33197_3_at	AFFX-HSAC07_X00351_5_at	AFFX-HSAC07_X00351_M_at	AFFX-HSAC07_X00351_3_at	AFFX-HUMTFRR_M11507_5_at	AFFX-HUMTFRR_M11507_M_at	AFFX-HUMTFRR_M11507_3_at
-60	-109	45	22	7	-61	-211	-102	-20	98	-46	-257	9	-37	74	95	-28	-151	16690	-19	83	2	19	-41	-13	-5	-89	10	-85	-35	-116	-82	-287	-164	-122	-31	149	409	-61	-207	-134	16680	15249	16770	15142	21050	14549	107	-19	96
-159	-113	-62	-16	-160	-395	97	-157	15	-8	-357	-321	-511	-221	63	447	177	-48	22266	-700	-804	-51	-18	-100	-181	-110	-147	35	-70	-130	-365	-160	-4468	-3417	-3709	-4218	-31	420	1820	85	430	1050	1629	12616	605	2767	24762	170	-67	176
-119	-31	4	-11	-197	-541	-277	-166	17	392	153	-465	-479	11	-113	-82	-119	-230	36398	-8	-39	-51	-19	17	66	-155	-168	113	-102	-82	-153	-13	-428	-153	-348	-179	144	248	1280	1071	665	15019	22192	29729	18412	26632	16586	70	-44	153
41	9	-256	370	-302	-680	254	31	186	358	46	11	-293	-72	-317	114	-112	-248	28273	145	254	-39	89	-233	-100	22	-1	9	0	-82	-614	-7	-665	-241	-330	-237	-233	214	-183	-639	-170	9938	10329	20654	10990	16462	12198	306	-5	302
-165	-57	171	216	-692	-381	762	-6	44	216	-279	-908	-508	-285	127	209	-324	-209	119388	-127	285	50	88	-476	324	-127	-254	-76	-152	-158	-362	-44	-1575	-476	-527	-330	349	1734	1042	336	279	10561	12848	17881	28328	36049	25201	38	-57	88
-66	-123	57	-84	-129	-100	73	-147	27	10	73	-334	-84	86	121	118	-78	-79	25787	36	0	-55	50	36	27	-15	-50	-53	-43	-40	-34	42	-439	-245	-365	-92	50	349	-68	-343	-78	18371	20279	21164	23022	27319	17746	160	76	388
-28	-42	-142	113	-315	-399	352	-248	104	195	93	-397	-204	-24	84	-64	42	-179	39800	4	199	-44	51	91	-44	46	-24	-28	77	-11	-115	-53	-534	-279	-259	-159	19	184	-130	-366	-157	18678	26603	28443	24101	34839	25577	128	-75	128
-6	238	110	-103	-311	-358	-40	-258	-23	244	167	-892	-821	-137	-674	-540	70	-174	55164	-144	-134	-291	-130	-144	-97	-140	-325	30	127	-43	-597	-77	-966	-389	-506	-238	-73	446	-20	-469	-127	14985	13844	29913	31235	43278	27126	30	-43	228
-106	-169	-39	170	-113	-286	-478	-86	-70	-113	-66	-316	-618	-193	44	99	-115	-166	13357	-264	-81	-3	25	-154	2	-100	-168	-15	-48	-85	-305	-15	-1325	-812	-981	-512	130	828	896	494	887	15118	11607	15449	15765	18524	14665	367	113	389
-60	-90	25	30	-48	-156	62	-74	33	85	-78	-95	-174	371	48	73	-2	-83	18244	-10	22	19	39	-59	24	-46	-75	-45	24	-58	-76	-31	-280	-194	-210	-193	47	174	44	-12	-17	11909	14255	15371	7740	11741	7601	69	-9	157
-26	-27	143	-92	-198	-361	-347	-142	57	343	134	-338	-335	-86	-54	-74	-12	-174	15657	-18	172	11	-12	-37	-29	-51	-172	81	-85	-88	-179	-61	-340	-212	-197	-198	8	166	-88	-208	-99	13314	12015	16397	15171	19821	13308	167	-11	54
-109	-80	-97	104	-77	-233	-32	-142	-103	263	6	-358	-362	-175	-17	140	-57	-102	9710	-351	37	-30	-17	-121	-34	-111	-99	84	-27	-53	-154	-58	-365	-208	-228	-186	107	342	107	152	494	15373	11845	12808	14071	16753	13791	301	144	491
-111	-63	125	42	-167	-226	447	-133	133	394	47	-863	-258	-10	-101	178	-77	-191	50937	181	98	-130	-53	31	-21	31	-130	125	-138	-125	-351	-90	-498	-325	-362	-95	-15	860	98	-183	85	5317	6311	8823	17463	20209	7185	130	-15	74
-290	-181	89	264	-130	-365	99	-157	-238	-205	-344	-441	-506	-200	-254	81	-27	-214	6839	-2820	-1202	-143	6	-129	49	-285	-272	107	-40	-80	-254	-266	-5588	-5386	-5735	-3852	318	1035	-298	-251	-462	19909	12776	14639	13614	14286	14306	601	6	366
21	-50	102	68	-143	-220	98	-71	-6	41	1	-185	-135	-74	-72	82	-33	-195	19842	-34	63	1	43	-71	45	-56	-115	76	-43	-47	-184	-49	-480	-261	-279	-177	84	519	1427	1027	2491	13458	12675	17309	14712	14913	15983	180	97	231
-38	3	53	-49	-130	-90	103	-29	-4	-92	-15	-236	-55	-55	-104	135	-24	-178	28159	-50	120	-16	26	-12	41	-41	-103	-63	0	-18	-149	-29	-300	-212	-161	-130	101	152	-155	-235	-144	12246	18405	19234	12735	18060	8321	52	12	224
-50	-36	63	-4	-65	-355	320	-63	50	0	-63	-261	-209	-77	-154	-31	45	-94	12886	-112	31	-66	-2	-166	11	-57	-84	-80	18	2	-232	-21	-539	-268	-278	-164	140	485	324	127	545	16161	10757	15202	15267	18185	13678	270	92	326
0	-49	-95	225	-277	-320	337	23	-69	479	14	-545	-407	34	-66	158	-72	-141	55459	51	112	-40	-14	-129	-23	-202	-147	-167	2	-106	-196	-20	-1210	-678	-736	-675	173	392	-101	-254	-349	16120	8890	7723	8908	14757	16354	173	8	25
-87	-135	-178	5	-294	-403	-621	-127	-12	44	-154	-360	-532	-313	-124	217	96	-327	16948	25	130	-141	5	-105	44	-170	-103	24	-21	-11	-292	-67	-655	-307	-291	-43	107	313	396	173	126	17256	14162	17952	9666	12082	15655	203	22	294
74	49	-10	-81	-141	-571	74	-66	21	497	52	-1040	-511	66	35	278	56	-109	65812	77	338	-28	98	-81	292	200	-296	-66	-70	3	-504	-172	-1071	-585	-578	-363	282	609	-398	-433	-211	20719	23159	35344	30045	40054	16136	222	-24	243
-278	-183	-76	159	-100	-340	515	-136	153	-17	-130	-867	-222	174	68	361	-139	-266	53650	53	5	-50	100	-100	316	-115	-207	136	-53	11	-207	44	-793	-364	-636	-334	106	310	-337	-301	-204	14312	14345	17000	23098	34234	23163	201	-71	195
-109	-133	-202	71	-160	-204	-95	-118	-140	26	-61	-264	-239	-86	-39	21	-44	-87	9667	-700	-535	-5	4	-63	-22	-70	-42	-8	-18	-10	-153	-45	-1701	-1266	-1354	-1159	22	703	44	-24	-48	3941	8194	14322	8996	16501	15317	121	-59	85
-8	89	34	-101	-304	-480	28	-62	37	248	293	-624	-413	-90	-340	262	-101	-49	22715	-25	65	-60	-33	-138	25	-136	-87	206	-61	-5	-207	35	-730	-314	-198	-3	212	423	8	-136	-149	13763	12461	17475	21012	24280	16855	55	47	216
-221	-239	-81	61	-122	-87	219	-148	235	29	-174	-690	-116	11	259	-25	-132	-223	34538	11	-11	-211	-21	-162	-41	-154	-49	-146	47	-177	-217	27	-472	-247	-452	-100	136	245	-92	-270	-162	10552	10398	14839	16267	20689	7837	191	-211	90
-72	-88	-63	70	-108	-261	64	-61	-13	114	-17	-74	-128	-133	-254	220	57	-47	31336	-263	135	-78	-31	-177	124	-157	-31	161	-112	-33	-265	0	-943	-588	-653	-273	305	882	-198	-230	-265	14439	10129	1360	651	8947	35732	330	194	496
88	-155	85	378	-460	-565	896	-381	139	-12	321	-2081	-591	-85	371	419	-219	-654	50150	190	98	-79	22	-111	-76	-174	-241	85	-232	-165	-483	60	-924	-451	-181	-177	371	1277	3709	2994	3318	16022	15997	27783	7380	12847	10838	28	-9	174
-150	-72	-124	248	-602	-612	-183	-144	88	-81	75	-609	-595	-88	-376	36	-75	-333	54918	-124	239	-19	-19	-117	55	49	9	-22	-36	-114	-281	3	-838	-474	-484	-265	196	703	-297	-356	-402	10491	12462	14695	30540	45704	41722	166	39	383
-97	-53	25	237	-109	-421	695	-122	153	406	7	-682	-255	79	-17	166	40	-150	43857	-130	104	45	25	-56	-30	-56	-194	17	-168	-25	-260	-66	-1640	-677	-1011	-1063	-56	329	-237	-332	-288	7308	6733	9710	10091	25491	23970	91	-25	155
-93	-87	180	-60	-350	-1216	-10	-285	82	345	597	-986	-734	0	-350	290	-104	-93	97183	-175	427	-131	257	137	137	-87	-372	460	-38	-43	-663	-104	-2186	-1227	-1030	-263	230	657	-147	-285	-38	11510	8994	26380	15127	28331	14930	104	-295	120
-273	-341	-18	353	-159	-224	512	-334	-3	478	68	-1256	-140	-140	-227	34	254	-353	63747	-15	273	167	121	-375	56	-41	-311	-53	-11	-163	-45	-3	-542	-410	-265	-356	-75	334	-318	-1302	-611	15602	14250	20751	16016	21571	8912	117	-174	231
-215	-357	89	362	-572	-935	436	-409	683	21	-15	-1833	-893	-194	1481	656	-99	-520	88278	110	304	-257	42	-173	173	-168	-294	42	5	-26	-556	-105	-1550	-504	-719	-283	273	1791	1287	346	346	13699	14108	20461	15942	18585	6747	168	-168	189
-291	-116	-68	44	-193	-340	598	-92	-6	-28	-33	-479	-580	-137	65	183	20	-629	8562	-834	-388	-62	21	-300	46	-189	-143	-11	-44	-21	-326	5	-1877	-1964	-2078	-1628	165	551	22	-261	-137	17455	9965	15202	12980	16886	14342	378	38	281
-343	-131	-119	232	-31	-251	-248	-38	-136	-4	-39	-160	-198	-153	-167	-246	175	25	21747	-940	-350	-53	-29	-90	-86	-146	-173	307	-4	-151	-316	-32	-3609	-1732	-2431	-1741	19	451	166	300	631	11937	9920	16206	13500	14493	16740	97	-51	113
-31	-73	83	196	-107	-146	-101	-133	-103	39	-5	-232	-165	0	-126	123	-71	-198	22662	-69	18	-54	73	-78	-11	-2	-177	-79	38	-73	-157	-51	-391	-226	-127	-30	81	220	-125	-154	-220	9969	12821	12924	18070	23142	19047	141	18	223
-27	-281	148	46	-109	-125	-223	-183	35	183	-219	-614	-258	-156	-31	-293	-101	-356	63252	93	58	15	15	164	78	66	-23	74	-70	-27	-215	-70	-501	-454	-391	-258	39	203	207	-129	-195	1859	2681	10764	880	1863	16644	11	-109	152
-78	-145	113	-4	-233	-196	392	-214	6	129	-50	-547	-138	60	205	-41	-53	-235	43922	-34	143	-164	-9	13	-16	-6	-83	-48	-201	-120	-71	30	-582	-242	-471	-383	64	302	-104	-376	-284	16115	16550	22293	19987	26010	9570	129	-117	201
42	-381	116	-370	-179	-518	-1005	-444	264	338	709	-1958	-518	-497	582	74	-476	-793	195564	211	169	-52	201	328	550	-370	-63	-391	412	-232	-359	-84	-2138	-688	-476	-741	656	635	1386	561	-497	6902	6997	9856	17827	40906	22369	84	-455	-423
-167	25	-16	-318	-746	-394	251	-528	310	268	486	-1953	0	-226	1006	620	578	-1349	162897	-578	435	-251	-394	-402	469	-268	-192	67	16	108	-184	-226	-1458	-410	-561	-653	67	108	2020	1425	268	13355	19660	16415	21009	32428	39445	25	217	1349
-120	80	106	77	-226	-234	338	-117	-58	162	296	-477	-205	-205	-114	-72	-104	-101	49612	-157	29	-149	-104	-189	-178	-194	-189	173	-50	-152	-245	10	-859	-362	-392	-341	90	475	29	282	-16	12484	16260	24998	23442	33130	12722	136	-32	245
-57	-272	190	214	-536	-274	-310	-157	283	174	-263	-579	-190	-195	176	253	-176	-391	53375	146	-179	119	-8	78	35	-54	-27	-244	-8	-214	-198	-84	-617	-266	-380	-225	46	348	-141	-103	-100	9905	11815	10923	24347	30674	26184	225	-87	84
-159	135	362	270	-594	-599	-159	-386	62	246	527	-1180	-386	67	-681	-9	19	-609	79516	116	96	-96	-19	-120	-154	-48	-154	77	-159	-72	-551	-203	-1296	-454	-759	-1905	449	532	2099	1359	3482	22820	18355	36561	27376	38844	27690	82	-72	551
-143	-49	-126	59	-17	-98	199	-237	162	115	216	-329	79	-44	-107	494	-25	-145	39539	94	57	38	-29	-42	40	4	-107	32	-49	-34	-261	-62	-469	-299	-248	-237	4	293	-164	-404	-276	8437	9586	11654	25071	37417	25380	137	77	306
216	-40	-2	-58	-307	-329	153	-115	13	182	316	-918	-530	-361	-568	15	-160	-293	37634	-205	343	-31	101	-180	139	-232	-146	169	-45	-203	-331	-54	-977	-442	-489	-410	51	702	-270	-237	-137	15064	15394	28847	28335	31987	22314	56	-392	27
-13	3	-27	11	-182	-507	-77	-94	-59	259	252	-636	-297	-11	-176	-32	-150	-196	27570	-66	162	-16	-11	-67	35	-23	-106	-6	-55	-54	-272	-35	-430	-206	-111	-108	-44	206	-94	-145	-30	10603	13847	19642	15873	23026	17229	150	-23	184
-58	-11	-37	-46	-63	-342	-71	-108	-31	202	7	-361	-339	-24	1	136	-63	-234	35868	-43	18	-7	18	-103	52	33	-80	5	-28	-97	-168	33	-768	-479	-458	-230	125	421	-127	-269	-331	10034	7728	11362	31207	36431	24724	200	129	258
-58	-54	-58	215	-159	-314	-662	-118	9	22	-197	-544	-91	-169	54	217	-89	-288	11888	44	79	-1	-2	-117	-36	-128	-94	-39	4	-41	-260	23	-466	-212	-231	-75	228	1007	1711	989	1253	18768	11829	15074	14365	16457	14275	334	12	273
-101	-123	41	14	-353	-174	95	-185	26	86	-114	-577	-16	-55	37	-43	-34	-414	24775	-19	153	-88	-2	2	1	-68	-194	97	13	-113	-149	-29	-429	-186	-292	-173	25	237	-11	-438	52	9996	8943	16968	18493	23462	13793	98	-49	125
-403	-414	-274	179	-403	-786	-335	-503	450	-33	607	-1668	-629	16	271	86	-145	-400	45370	47	431	-190	-30	95	-19	-274	-397	-288	-226	-81	-470	-13	-901	-324	-293	69	89	702	-167	-495	-36	10879	9412	12253	27830	45913	33584	433	-58	137
-92	-24	-37	147	-243	-144	852	-30	175	264	274	-570	-326	-109	-415	164	-75	-96	56228	96	-27	-137	171	-316	-30	-79	-316	61	-106	-243	-261	-79	-563	-247	-237	-285	58	96	116	3	130	10711	17158	25144	11144	18563	10206	333	82	-58
56	-66	15	-13	-163	-277	576	-172	54	100	221	-649	-242	-127	266	224	-62	-125	24758	-154	28	-133	95	-216	-118	-42	-110	-175	-45	18	-468	-36	-777	-333	-438	-389	128	849	624	145	150	10643	9230	18039	12281	22667	20083	147	65	77
-492	-338	-300	260	-350	-587	-414	-296	41	335	-205	-471	-165	-248	415	411	16	-586	8806	-1088	-308	-99	-31	-145	-111	-254	-163	-81	-63	-80	-470	-21	-2828	-2385	-2612	-1948	159	605	872	307	474	10253	7448	13088	15104	18727	17680	219	65	128
31	-102	-17	161	-191	-253	72	-174	49	-11	-39	-390	-320	-118	95	119	-13	-131	11392	-69	157	-83	7	-76	-32	-35	-82	-22	-37	-26	-291	-25	-459	-186	-189	-43	184	1021	-103	-216	-289	15828	9821	12177	11523	13598	11972	152	-68	260
-197	-27	-34	152	-119	-262	430	-130	161	-47	-74	-297	-233	35	100	158	-76	-238	17992	-33	178	43	52	-40	87	-32	-101	-2	-10	-22	-147	-35	-360	-141	-115	-122	34	170	-144	-287	-187	14876	15077	16161	17027	22233	15607	113	14	115
-161	-84	-62	131	-326	-284	-29	-192	-63	8	91	-276	4	-152	-176	252	-152	-292	24413	-59	154	-80	-47	-77	99	-72	-142	2	-18	-49	-152	-6	-455	-372	-224	181	183	602	-97	-288	-188	15682	16378	16841	25578	32016	25441	308	91	284
-5	-16	124	23	81	-217	-269	-39	108	215	18	-383	-246	76	-126	-130	170	-121	30540	-3	30	123	56	-59	-9	-74	-173	-123	-14	-14	-137	-38	-260	-248	-191	-258	39	197	-52	-262	-267	8657	10091	11371	14768	22531	13113	48	-63	-21
-89	-28	97	96	-112	-249	27	-66	5	70	207	-423	-262	-41	99	145	-41	-56	15230	-56	81	-68	-22	-121	29	-114	-63	-38	12	-38	-210	-36	-437	-208	-158	-97	103	353	-85	-170	-28	14385	11419	15213	14265	18676	13073	79	-24	31
-45	-36	38	107	-73	-206	165	-44	-1	34	-17	-214	-205	-73	-33	112	-31	-23	11662	-86	76	-24	12	-84	-63	-28	-54	30	-34	-62	-180	-1	-428	-294	-323	-274	54	315	3217	2199	4778	13261	12637	15314	16386	19054	15943	134	7	133
-101	-80	22	170	-95	-258	-494	-78	43	-136	-210	-505	-554	-253	-102	120	53	-175	17253	-41	159	-48	33	-46	59	-28	-32	78	3	-41	-275	-34	-536	-240	-272	-333	134	491	-103	-303	-398	12840	11579	15579	14310	18299	16158	171	44	93
12	-91	218	374	-344	34	-1231	-229	136	-462	-530	-1235	-101	-289	905	775	-224	-721	25696	-94	64	-162	-53	-142	531	-330	-109	-231	-46	-61	-516	-116	-1513	-509	-613	-337	349	1025	586	1077	-224	20565	12041	20676	21310	25858	29145	399	113	497
-59	-85	49	366	-617	-425	548	-194	-52	234	39	-865	-432	-26	105	316	-49	-168	64585	141	340	59	33	6	254	-95	-363	-175	-178	-6	-442	-85	-660	-293	-386	-640	-62	808	29	-148	-79	10566	11933	13128	19527	27214	24886	267	-128	151
[truncated: 5,000 more columns]
