# Supplementary material for: HDG-select: A novel GUI based application for gene selection and classification in high dimensional datasets
Source: PLoS One. 2021 Jan 28;16(1):e0246039. doi: 10.1371/journal.pone.0246039 (PMC7842997; doi:10.1371/journal.pone.0246039)
Supplement: S6 Dataset — (CSV) [file pone.0246039.s006.csv]

MZ-7.86E-05	MZ2.18E-07	MZ9.60E-05	MZ0.000366014	MZ0.000810195	MZ0.001428564	MZ0.002221123	MZ0.003187869	MZ0.004328805	MZ0.005643929	MZ0.007133241	MZ0.008796743	MZ0.010634432	MZ0.012646311	MZ0.014832378	MZ0.017192634	MZ0.019727078	MZ0.022435711	MZ0.025318532	MZ0.028375542	MZ0.031606741	MZ0.035012128	MZ0.038591704	MZ0.042345469	MZ0.046273422	MZ0.050375564	MZ0.054651894	MZ0.059102413	MZ0.063727121	MZ0.068526017	MZ0.073499102	MZ0.078646375	MZ0.083967837	MZ0.089463488	MZ0.095133327	MZ0.10097736	MZ0.10699557	MZ0.11318798	MZ0.11955457	MZ0.12609535	MZ0.13281032	MZ0.13969948	MZ0.14676283	MZ0.15400037	MZ0.16141209	MZ0.16899801	MZ0.17675811	MZ0.1846924	MZ0.19280088	MZ0.20108355
0.494626	0.263735	0.321841	0.220934	0.297622	0.316458	0.154763	0.223685	0.304346	0.241757	0.277106	0.253731	0.371796	0.270002	0.490385	0.373736	0.3871	0.402174	0.311108	0.41379	0.373915	0.540815	0.357796	0.521008	0.268814	0.475614	0.141028	0.221051	0.178947	0.242716	0.185566	0.304349	0.297622	0.277106	0.329412	0.131576	0.255812	0.144331	0.408166	0.343137	0.244901	0.375001	0.462184	0.153847	0.475607	0.237116	0.139131	0.494503	0.260274	0.195122
0.258063	0.406593	0.321841	0.069771	0.333335	0.354432	0.321431	0.14474	0.260869	0.142853	0.518075	0.328356	0.346156	0.270002	0.355769	0.414139	0.290324	0.586957	0.288886	0.494253	0.295652	0.459185	0.614678	0.411763	0.268814	0.32927	0	0.221051	0.452633	0.252425	0.309279	0.456523	0.321431	0.433734	0.341176	0.19737	0.290701	0.278352	0.357142	0.470589	0.112247	0.261362	0.302521	0.274723	0.35366	0.443301	0.182607	0.241757	0.410961	0.402439
0.537636	0.032966	0.321841	0.209307	0.404762	0.113927	0.369049	0.223685	0.536231	0.131865	0.469877	0.044775	0.333335	0.33	0.365384	0.373736	0.354838	0.391305	0.233332	0.448278	0.478259	0.357142	0.431193	0.529411	0.16129	0.402439	0.064101	0.431576	0.157895	0.417473	0.15464	0.467392	0.297622	0.036143	0.529411	0.30263	0.290701	0	0.551024	0.411767	0.346938	0.124996	0.378149	0.373627	0.268291	0.113404	0.321738	0.417582	0.315067	0.32927
0	0.395605	0.310347	0.197673	0.404762	0.455701	0.416666	0.210527	0.420292	0.274723	0.54217	0.313431	0.179488	0.249998	0.240387	0.595962	0.215058	0.467389	0.177778	0.275864	0.304347	0.285711	0.743118	0.31933	0.462367	0.414634	0.243588	0.378946	0.199999	0.300972	0.309279	0.086959	0.440475	0.325297	0.423532	0.19737	0.360466	0.371133	0.12245	0.607845	0.285716	0.534093	0.142857	0.120876	0.390244	0.226807	0.347824	0.362638	0.150681	0.414634
0.526884	0.395605	0.367817	0.383719	0.488099	0.392405	0.238094	0.5	0.362316	0.274723	0.28916	0.462688	0.410256	0.450001	0.346153	0.535352	0.268819	0.413043	0.222222	0.298852	0.582608	0.336735	0.633026	0.394957	0.451609	0.658535	0.346156	0.273681	0.305264	0.213591	0.40206	0.413041	0.285712	0.45783	0.470589	0.210527	0.302328	0.350515	0.193877	0.460785	0.387759	0.590909	0.344536	0.483514	0.256096	0.319588	0.426083	0.13187	0.438358	0.439023
0.39785	0.395605	0.298853	0.372092	0.333335	0.1519	0.428571	0.565794	0.275362	0.395605	0.493973	0.298506	0.346156	0.379999	0.365384	0.454547	0.451614	0.521741	0.388889	0.137932	0.547827	0.520408	0.422019	0.40336	0.430104	0.548782	0.089741	0.536841	0	0.388348	0.432987	0.391302	0.523812	0.31325	0.294119	0.276315	0.302328	0.340206	0.438777	0.32353	0.459185	0.340911	0.226888	0.373627	0.536587	0.237116	0.243475	0.318684	0.246575	0.463413
0.64516	0.307689	0.241378	0.372092	0.392857	0.316458	0.249999	0.434212	0.550723	0.263735	0.445782	0.686562	0.294875	0.430002	0.346153	0.414139	0.462367	0.510872	0.077776	0.436784	0.521741	0.418365	0.605503	0.411763	0.301076	0.341465	0.294869	0.284207	0.305264	0.291263	0.381442	0.304349	0.214285	0.289154	0.564704	0.25	0.372094	0.350515	0.244901	0.441178	0.551024	0.454544	0.201679	0.35165	0.280485	0.309279	0.460869	0.35165	0.520547	0.304881
0.720432	0.351644	0.344829	0.465117	0.452385	0.240511	0.285718	0.5	0.405793	0.186814	0.228915	0.313431	0.346156	0.869999	0	0.747472	0.408605	0.445651	0.6	0.241382	0.573913	0.183673	0.577981	0.327733	0.376343	0.341465	0.294869	0.094734	0.410529	0.475729	0.422678	0.315218	0.488099	0.325297	0.376469	0.342103	0.279073	0.463919	0.367346	0.254904	0.510204	0.477271	0.319327	0.373627	0.414634	0.402065	0.260866	0.384616	0.205481	0.402439
0.537636	0.307689	0.425287	0.348837	0.333335	0.354432	0.380953	0.289473	0.376808	0.35165	0.108436	0.522387	0.397436	0.470001	0.336538	0.313132	0.43011	0.641303	0.355557	0.563216	0.330433	0.489796	0.559633	0.42857	0.440857	0.426828	0.153848	0.221051	0.452633	0.291263	0.494846	0.543477	0.511907	0.337345	0.552939	0.065788	0.593023	0.443301	0.459185	0.382356	0.326531	0.477271	0.15126	0.439559	0.32927	0.288661	0.365215	0.340661	0.465754	0.365855
0.526884	0.494503	0.333335	0.279072	0.523812	0.455701	0.34524	0.526315	0.449277	0.296701	0.325303	0.850743	0.474357	0.51	0.182692	0.515151	0.569896	0.391305	0.722224	0.241382	0.747825	0.459185	0.357796	0.70588	0.344086	0.341465	0.230768	0.47368	0.547367	0.194174	0.515463	0.641305	0.392857	0.433734	0.447061	0.342103	0.290701	0.494846	0.387759	0.519607	0.469389	0.386364	0.226888	0.582418	0.207317	0.381447	0.269561	0.516486	0.301368	0.402439
0.720432	0.351644	0.459768	0.244189	0.273813	0.468359	0.333335	0.605267	0.536231	0.373627	0.518075	0.447763	0.243588	0.68	0.567311	0.404038	0.580648	0.434782	0.777778	0.528735	0.339129	0.479592	0.678896	0.521008	0.505376	0.146343	0.423076	0.431576	0.389472	0.368931	0.515463	0.260872	0.666665	0.349393	0.447061	0.368424	0.372094	0.690721	0.214289	0.431375	0.62245	0.272725	0.411761	0.417582	0.585366	0.402065	0.408692	0.560441	0.493151	0.512198
0.559141	0.505492	0.528738	0.209307	0.273813	0.379747	0.666671	0.315788	0.362316	0.483514	0.204819	0.328356	0.525643	0.519999	0.423079	0.49495	0.752691	0.434782	0.222222	0.931031	0.304347	0.489796	0.385318	0.764705	0.430104	0.524393	0.397436	0.47368	0.410529	0.203882	0.505154	0.358695	0.595238	0.590362	0.682352	0.539473	0.500003	0.59794	0.336735	0.382356	0.602043	0.363637	0.563025	0.505492	0.32927	0.319588	0.391301	0.428571	0.57534	0.365855
0.440859	0.340655	0.356323	0.732556	0.22619	0.481016	0.619047	0.671055	0.376808	0.35165	0.433734	0.522387	0.205128	0.66	0.423079	0.464648	0.602153	0.641303	0.511108	0.402296	0.408696	0.612241	0.403671	0.588237	0.645162	0.195122	0.499997	0.526315	0.400003	0.417473	0.412369	0.532608	0.619047	0.469877	0.623531	0.421055	0.523258	0.45361	0.520408	0.578434	0.571431	0.397727	0.403358	0.571429	0.548782	0.432992	0.426083	0.747254	0.315067	0.378049
0.569893	0.450548	0.471268	0.45349	0.595238	0.443043	0.46429	0.513158	0.536231	0.637362	0.831324	0.164174	0.461537	0.84	0.567311	0.585856	0.548391	0.402174	0.744446	0.609197	0.660871	0.724488	0.449541	0.764705	0.193548	0.451218	0.423076	0.442102	0.273686	0.485437	0.639171	0.391302	0.607143	0.373495	0.482354	0.407897	0.534886	0.608249	0.530611	0.666667	0.581635	0.454544	0.369745	0.549452	0.597561	0.484537	0.23478	0.582418	0.616435	0.378049
0.451612	0.593407	0.528738	0.232562	0.500003	0.556963	0.488099	0.342109	0.623185	0.549452	0.578314	0.537312	0.615384	0.590002	0.394234	0.616163	0.354838	0.554349	0.677776	0.344827	0.73913	0.5	0.605503	0.462186	0.698924	0.475614	0.269229	0.399998	0.378946	0.679611	0.556699	0.630436	0.500003	0.469877	0.470589	0.276315	0.767443	0.690721	0.54082	0.56863	0.581635	0.488634	0.294117	0.714288	0.499997	0.432992	0.486955	0.417582	0.767123	0.609756
0.623655	0.527469	0.436781	0.418607	0.559525	0.443043	0.583334	0.605267	0.710146	0.703294	0.60241	0.626862	0.435896	0.590002	0.51923	0.595962	0.602153	0.717394	0.511108	0.137932	0.686957	0.622445	0.605503	0.470589	0.655914	0.634145	0.564097	0.610523	0.610528	0.31068	0.54639	0.554346	0.666665	0.445782	0.658824	0.39474	0.627906	0.659794	0.316327	0.705886	0.612247	0.534093	0.403358	0.527475	0.609756	0.556704	0.478259	0.615384	0.630133	0.439023
0.516131	0.582418	0.344829	0.54651	0.619047	0.316458	0.380953	0.64474	0.579708	0.64835	0.45783	0.716419	0.602564	0.409998	0.567311	0.767679	0.602153	0.586957	0.455554	0.57471	0.486955	0.5	0.678896	0.655461	0.344086	0.414634	0.358976	0.505263	0.673684	0.427182	0.670103	0.597823	0.488099	0.481925	0.623531	0.407897	0.697677	0.494846	0.602043	0.627452	0.551024	0.522729	0.596638	0.51648	0.756099	0.288661	0.539127	0.505497	0.452056	0.585366
0.569893	0.395605	0.50575	0.430235	0.690479	0.645574	0.523812	0.789479	0.478261	0.604395	0.518075	0.417905	0.94872	0.66	0.365384	0.545453	0.43011	0.619565	0.722224	0.402296	0.660871	0.653062	0.706422	0.512605	0.548386	0.426828	0.641024	0.557893	0.252634	0.388348	0.649485	0.532608	0.630951	0.385543	0.541175	0.657897	0.430232	0.70103	0.571431	0.509804	0.448981	0.659089	0.428571	0.582418	0.634145	0.567013	0.530432	0.472525	0.479453	0.32927
0.483869	0.505492	0.459768	0.476745	0.583334	0.569621	0.46429	0.526315	0.724638	0.395605	0.566266	0.417905	0.615384	0.549999	0.451924	0.676767	0.569896	0.652173	0.622222	0.528735	0.539131	0.612241	0.614678	0.605043	0.430104	0.463413	0.756405	0.484211	0.505263	0.388348	0.422678	0.684782	0.738097	0.361447	0.505882	0.44737	0.662795	0.484537	0.551024	0.411767	0.806123	0.534093	0.546215	0.51648	0.597561	0.463919	0.295652	0.494503	0.726028	0.658535
0.591398	0.505492	0.367817	0.54651	0.500003	0.569621	0.273813	0.802637	0.608693	0.428571	0.361447	0.492538	0.820512	0.450001	0.365384	0.747472	0.63441	0.499997	0.522224	0.563216	0.521741	0.70408	0.614678	0.436977	0.559138	0.536587	0.410256	0.768418	0.410529	0.475729	0.567008	0.532608	0.726193	0.650601	0.564704	0.539473	0.51163	0.70103	0.54082	0.480393	0.755104	0.545456	0.369745	0.483514	0.695119	0.391756	0.478259	0.417582	0.602737	0.317076
0.677423	0.307689	0.436781	0.430235	0.583334	0.468359	0.630951	0.631582	0.666669	0.593407	0.578314	0.567162	0.717951	0.689999	0.48077	0.454547	0.569896	0.54348	0.544446	0.448278	0.704348	0.642858	0.504585	0.529411	0.784942	0.560977	0.333329	0.431576	0.536841	0.572813	0.608244	0.532608	0.535716	0.578314	0.411768	0.592109	0.674422	0.515463	0.62245	0.588238	0.683673	0.545456	0.504199	0.64835	0.585366	0.536081	0.417387	0.604395	0.410961	0.426828
0.591398	0.593407	0.448274	0.441862	0.571429	0.632917	0.476194	0.69737	0.840577	0.241757	0.722894	0.656712	0.423076	0.480001	0.721157	0.49495	0.569896	0.619565	0.533335	0.42529	0.565218	0.724488	0.532107	0.647058	0.354838	0.463413	0.666665	0.515789	0.421055	0.184466	0.773193	0.586954	0.750001	0.530117	0.400004	0.592109	0.313956	0.680412	0.346938	0.725493	0.683673	0.659089	0.554622	0.626373	0.609756	0.494846	0.321738	0.527475	0.452056	0.695119
0.526884	0.637362	0.632183	0.523255	0.488099	0.582279	0.642856	0.473685	0.739131	0.637362	0.662649	0.447763	0.551284	0.65	0.596156	0.484849	0.645162	0.619565	0.566668	0.57471	0.565218	0.591834	0.623852	0.714287	0.419352	0.609756	0.628204	0.505263	0.494737	0.475729	0.597935	0.510869	0.583334	0.60241	0.611767	0.55263	0.546513	0.556704	0.591839	0.32353	0.826531	0.636363	0.579832	0.439559	0.414634	0.371138	0.486955	0.747254	0.547944	0.658535
0.430107	0.615384	0.494256	0.476745	0.726193	0.582279	0.46429	0.631582	0.536231	0.35165	0.626505	0.9403	0.538463	0.67	0.557695	0.444446	0.688171	0.510872	0.722224	0.597698	0.478259	0.826531	0.467889	0.672267	0.430104	0.487808	0.410256	0.642101	0.421055	0.699028	0.773193	0.445654	0.678575	0.566266	0.517646	0.44737	0.68605	0.670103	0.612247	0.519607	0.438777	0.556819	0.411761	0.560441	0.682924	0.360829	0.513041	0.549452	0.630133	0.573172
0.70968	0.373627	0.344829	0.593026	0.452385	0.443043	0.702384	0.565794	0.666669	0.505492	0.74699	0.283581	0.666665	0.699999	0.653847	0.525252	0.623657	0.478259	0.733335	0.436784	0.678262	0.724488	0.853211	0.663864	0.268814	0.70732	0.551277	0.557893	0.273686	0.650486	0.54639	0.565215	0.571429	0.554218	0.741174	0.421055	0.546513	0.45361	0.551024	0.666667	0.775512	0.340911	0.495796	0.78022	0.487802	0.412374	0.582608	0.571429	0.547944	0.451218
0.623655	0.626373	0.50575	0.5	0.642856	0.645574	0.654766	0.802637	0.724638	0.736265	0.373495	0.716419	0.589744	0.529999	0.54808	0.686868	0.440862	0.695655	0.666665	0.609197	0.61739	0.816327	0.77064	0.588237	0.602147	0.621951	0.512817	0.642101	0.621054	0.563105	0.690721	0.641305	0.607143	0.734936	0.670588	0.592109	0.581396	0.381442	0.591839	0.754904	0.642858	0.624999	0.554622	0.615384	0.792683	0.463919	0.660867	0.64835	0.57534	0.378049
0.376345	0.549452	0.252872	0.45349	0.071432	0.405063	0.369049	0.289473	0.463769	0.076921	0.156628	0.447763	0.179488	0.16	0.307693	0.343434	0.290324	0.499997	0.322219	0.379309	0.365219	0.285711	0.504585	0.310927	0.247309	0.195122	0.115381	0.189473	0.252634	0.165049	0.185566	0.304349	0.178572	0.301202	0.35294	0.289473	0.22093	0.402065	0.214289	0.333333	0.428574	0.03409	0.294117	0.274723	0.365855	0.340206	0.182607	0.483514	0.28767	0.414634
0.462364	0.175819	0.21839	0.174418	0.22619	0.177216	0.309526	0.289473	0.304346	0.362638	0.39759	0.164174	0.205128	0.260002	0.201922	0.292931	0.322581	0.336958	0.388889	0.310346	0.217393	0.408161	0.256882	0.470589	0.247309	0.317076	0.243588	0.305259	0.221051	0.378639	0.123708	0.07609	0.178572	0.506021	0.258826	0.157897	0.267446	0.247425	0.173469	0.441178	0.214289	0.045453	0.302521	0.296701	0.146343	0.422683	0.243475	0.428571	0.219179	0.207317
0.301073	0.252746	0.091957	0.046516	0.380953	0.36709	0.178572	0.210527	0.289854	0.208791	0.277106	0.08955	0.128207	0.18	0.46154	0.393938	0.376348	0.293476	0.222222	0.10345	0.434782	0.132654	0.568807	0.361345	0	0.390244	0.384616	0.178947	0.178947	0.126215	0.185566	0.228259	0.261903	0.144574	0.388233	0.289473	0.348839	0.340206	0.071431	0.32353	0.204086	0.215909	0.285714	0	0.439023	0.15464	0.278257	0.230768	0.28767	0.256096
0.268815	0.153842	0.459768	0.069771	0.107146	0.265827	0.273813	0.026315	0.144923	0.175825	0.168676	0	0.256408	0.389998	0.192307	0.414139	0.193553	0.45652	0	0.183907	0.191303	0.224488	0.311926	0.369748	0.16129	0.158538	0.179488	0.252629	0.115791	0.145632	0.123708	0.097828	0.249999	0.048191	0.282355	0.276315	0.290701	0.061859	0.397962	0.225493	0.102043	0.170455	0.319327	0.109887	0.280485	0	0.191303	0.494503	0	0.109759
0.182796	0.373627	0.298853	0.011628	0.130954	0.126585	0.261909	0.065788	0.289854	0.109887	0.228915	0.179099	0.01282	0.17	0.230772	0.444446	0.064519	0.358697	0.299997	0.045975	0.426087	0.29592	0.339448	0.27731	0.322581	0.048779	0.243588	0.242103	0.147369	0.106793	0.24742	0.228259	0	0.289154	0.423532	0	0.151164	0.144331	0.285716	0.029411	0.224493	0.375001	0.352939	0.08791	0.29268	0.237116	0.147826	0.35165	0.178084	0.231706
0.301073	0.153842	0.011494	0.220934	0.190476	0.506332	0.107146	0.328945	0.086954	0.296701	0.192771	0.298506	0.141028	0.089997	0.48077	0.424245	0	0.304345	0.233332	0.379309	0.313043	0.20408	0.431193	0.327733	0.311829	0.073175	0.05128	0.347368	0.168421	0.097085	0.134016	0.380433	0.428571	0.084335	0.211769	0.05263	0.209302	0.15464	0.224493	0.245101	0.408166	0.272725	0.184873	0.065932	0.524386	0.061859	0.278257	0.329672	0.219179	0.170733
0.301073	0.208791	0.252872	0.023261	0.380953	0.3038	0	0.342109	0.289854	0.35165	0.240963	0.328356	0.333335	0.189999	0.375004	0.232321	0.333333	0.402174	0.344446	0.367815	0.295652	0.275507	0.403671	0.44538	0.032257	0.378049	0.115381	0.347368	0.136843	0.203882	0.309279	0.478262	0.285712	0.228915	0.247062	0.263158	0.209302	0.371133	0.357142	0.32353	0.214289	0.136365	0.243695	0.461537	0.402439	0.195881	0.399997	0.186814	0.28767	0.317076
0.279568	0.395605	0.333335	0.40698	0.238094	0.1519	0.452379	0.473685	0.2029	0.120876	0.240963	0.0597	0.294875	0.389998	0.307693	0.303031	0.268819	0.489128	0.377778	0.252876	0.321738	0.275507	0.376144	0.386554	0.075266	0.487808	0.076921	0.10526	0.389472	0.291263	0.288656	0.130436	0.380953	0.277106	0.458825	0.14474	0.418604	0.29897	0.357142	0.127452	0.448981	0.375001	0.319327	0.197802	0.085363	0.340206	0.182607	0.164836	0.561642	0.243901
0.29032	0.428571	0.241378	0.197673	0.249999	0.392405	0.214285	0.342109	0.188408	0.263735	0.493973	0.119399	0.384616	0.399998	0.230772	0.292931	0.322581	0.413043	0.277776	0.298852	0.373915	0.285711	0.577981	0.478992	0.279566	0.414634	0.141028	0.431576	0.252634	0.291263	0.257729	0.434785	0.321431	0.132526	0.400004	0.210527	0.406977	0.309279	0.204086	0.274512	0.336735	0.409091	0.210082	0.230768	0.390244	0.432992	0.208694	0.318684	0.589039	0.231706
0.279568	0.263735	0.28736	0.45349	0.440475	0.3038	0.380953	0.342109	0.376808	0.08791	0.445782	0.283581	0.141028	0.260002	0.442309	0.363635	0.279572	0.630434	0.311108	0.149426	0.426087	0.540815	0.412845	0.260504	0.290324	0.463413	0.02564	0.294733	0.305264	0.174757	0.381442	0.260872	0.285712	0.445782	0.411768	0.19737	0.302328	0.381442	0.326531	0.382356	0.285716	0.318184	0.495796	0.307689	0.219512	0.237116	0.347824	0.362638	0.191782	0.365855
0.301073	0.263735	0.459768	0.209307	0.357144	0.36709	0.059522	0.539473	0.521739	0.241757	0.313256	0.014925	0.346156	0.140001	0.288463	0.474748	0.440862	0.45652	0.311108	0	0.704348	0.173469	0.348622	0.31933	0.397847	0.207317	0.282049	0.263155	0.189473	0.300972	0.329897	0.326087	0.34524	0.31325	0.258826	0.407897	0.418604	0.288661	0.275512	0.264708	0.357142	0.147729	0.184873	0.274723	0.365855	0.226807	0.278257	0.483514	0.178084	0.243901
0.086019	0.340655	0.149427	0.186046	0.34524	0.329116	0.333335	0.315788	0.318839	0.406593	0.168676	0.074625	0.230768	0.239998	0.201922	0.313132	0.408605	0.380435	0.344446	0.26437	0.165217	0.561223	0.302752	0.344539	0.473119	0.207317	0.192308	0.136843	0.378946	0.233008	0.082472	0.510869	0.488099	0.204819	0.294119	0.407897	0.162792	0.329897	0.306123	0.264708	0.551024	0.272725	0.252098	0.197802	0.536587	0.309279	0	0.428571	0.191782	0.158538
0.60215	0.164831	0.183909	0.441862	0.488099	0.341774	0.22619	0.381582	0.347823	0.483514	0.108436	0.358206	0.358976	0.359999	0.307693	0.323233	0.483871	0.326084	0.244443	0.356321	0.304347	0.357142	0.477063	0.42857	0.430104	0.243901	0.269229	0.326316	0.326316	0.174757	0.422678	0.173913	0.440475	0.240963	0.505882	0.19737	0.279073	0.278352	0.520408	0.21569	0.377555	0.443181	0.453781	0.340661	0.219512	0.412374	0.278257	0.483514	0.315067	0.304881
0.580646	0.351644	0.252872	0.023261	0.190476	0.594937	0.34524	0.486842	0.130431	0.197802	0.530123	0.43283	0.179488	0.430002	0.528845	0.373736	0.451614	0.380435	0.33333	0.655173	0.269566	0.37755	0.68807	0.243698	0.397847	0.182927	0.243588	0.431576	0.231582	0.407765	0.319588	0.380433	0.535716	0.301202	0.411768	0.407897	0.348839	0.381442	0.489796	0.441178	0.489796	0.193182	0.252098	0.406593	0.35366	0.567013	0.095649	0.615384	0.534246	0
0.580646	0.340655	0.275866	0.186046	0.285718	0.405063	0.380953	0.460527	0.260869	0.406593	0.301208	0.298506	0.423076	0.270002	0.48077	0.484849	0.354838	0.445651	0.555557	0.241382	0.495654	0.357142	0.311926	0.487395	0.36559	0.500003	0.179488	0.410524	0.305264	0.213591	0.360824	0.576084	0.452379	0.445782	0.141177	0.35526	0.46512	0.371133	0.663265	0.029411	0.602043	0.363637	0.268908	0.307689	0.341465	0.432992	0.347824	0.483514	0.643839	0.243901
0.60215	0.461537	0.540232	0.430235	0.488099	0.569621	0.476194	0.460527	0.550723	0.472525	0.638553	0.373131	0.564104	0.539999	0.538465	0.545453	0.516129	0.478259	0.622222	0.712642	0.286956	0.887753	0.513759	0.638655	0.666667	0.390244	0.653844	0.336842	0.768423	0.621361	0.298965	0.456523	0.678575	0.686744	0.329412	0.723685	0.441859	0.515463	0.591839	0.539219	0.785716	0.431817	0.588235	0.483514	0.32927	0.546395	0.530432	0.538463	0.547944	0.512198
0.526884	0.362633	0.827585	0.5	0.571429	0.582279	0.404762	0.618424	0.710146	0.307689	0.578314	0.686562	0.615384	0.519999	0.528845	0.575755	0.5914	0.510872	0.544446	0.712642	0.408696	0.612241	0.743118	0.55462	0.752685	0.280491	0.487177	0.663158	0.652632	0.504854	0.412369	0.619567	0.583334	0.734936	0.541175	0.486842	0.453493	0.855669	0.62245	0.450982	0.79592	0.159092	0.605041	0.560441	0.512192	0.567013	0.599999	0.571429	0.821916	0.414634
0.580646	0.78022	0.459768	0.674418	0.571429	0.683548	0.666671	0.684212	0.768115	0.615384	0.45783	0.805968	0.602564	0.49	0.673077	0.565655	0.63441	0.467389	0.711114	0.793099	0.356524	0.70408	0.697248	0.689073	0.817205	0.658535	0.499997	0.431576	0.547367	0.563105	0.628862	0.608698	0.690479	0.686744	0.447061	0.539473	0.872097	0.680412	0.591839	0.745101	0.775512	0.500003	0.302521	0.692305	0.829267	0.350515	0.460869	0.714288	0.739726	0.524393
0.677423	0.582418	0.471268	0.709301	0.690479	0.531648	0.523812	0.802637	0.898546	0.692305	0.481925	0.835818	0.538463	0.920002	0.528845	0.414139	0.83871	0.619565	0.533335	0.73563	0.513045	0.79592	0.68807	0.697477	0.526881	0.500003	0.717945	0.399998	0.463159	0.504854	0.525772	1	0.583334	0.807229	0.611767	0.64474	0.662795	0.45361	0.755104	0.774512	0.683673	0.659089	0.428571	0.549452	0.829267	0.546395	0.521736	0.791209	0.808218	0.512198
0.892476	0.395605	0.448274	0.581398	0.357144	0.544306	0.726193	0.657897	0.826085	0.417582	0.807229	0.776119	0.782052	0.640001	0.605771	0.464648	0.806452	0.510872	0.522224	0.885056	0.652176	0.887753	0.550459	0.72269	0.462367	0.402439	0.794872	0.694736	0.400003	0.84466	0.505154	0.880433	0.392857	0.650601	0.635295	0.710527	0.51163	0.567013	0.714289	0.647059	0.673469	0.465907	0.756301	0.51648	0.67073	0.773198	0.504346	0.703299	0.726028	0.414634
0.311825	0.274723	0.310347	0.279072	0.452385	0.481016	0.178572	0.118418	0.173915	0.527475	0	0.164174	0.705131	0.219998	0.509615	0.49495	0.311829	0.369566	0.33333	0.344827	0.460869	0.357142	0.577981	0.504202	0.247309	0.378049	0.115381	0.284207	0.452633	0.135923	0.381442	0.347826	0.261903	0.204819	0.364705	0.381582	0.279073	0.257734	0.285716	0.352941	0.336735	0.352274	0.294117	0.417582	0.207317	0.175257	0.191303	0.296701	0.438358	0.341465
0.29032	0.230768	0.28736	0.058143	0.380953	0.430385	0.142859	0.157897	0.289854	0.35165	0.216867	0.283581	0.294875	0.359999	0.423079	0.111113	0.43011	0.489128	0.477776	0.16092	0.295652	0.571426	0.467889	0.521008	0.215052	0.280491	0.115381	0.094734	0.421055	0.271842	0.24742	0.521738	0.309526	0.240963	0.35294	0.118418	0.395349	0.494846	0.316327	0.284315	0.153062	0.409091	0.319327	0.186814	0.304875	0.268043	0.173912	0.384616	0.547944	0.317076
0.311825	0.21978	0.264372	0.313954	0.380953	0.329116	0.273813	0.460527	0.333331	0.263735	0.373495	0.194024	0.192308	0.33	0.278848	0.444446	0.268819	0.380435	0.366668	0.402296	0.391305	0.387753	0.440367	0.352942	0.236557	0.280491	0.102561	0.42105	0.115791	0.087376	0.391751	0.358695	0.464284	0.060239	0.411768	0.30263	0.139537	0.278352	0.387759	0.441178	0.346938	0.272725	0.310924	0.285712	0.475607	0.020623	0.304347	0.263735	0.28767	0.304881
0.301073	0.197802	0.471268	0.058143	0.273813	0.329116	0.166668	0.315788	0.449277	0.098898	0.337351	0.43283	0.307695	0.280002	0.48077	0.464648	0.279572	0.445651	0.33333	0.218389	0.452173	0.091834	0.440367	0.478992	0.172043	0.304881	0.205128	0.252629	0.26316	0.262133	0.185566	0.326087	0.464284	0.132526	0.258826	0.19737	0.290701	0.443301	0.336735	0.21569	0.653062	0.170455	0.218485	0.197802	0.512192	0.268043	0.243475	0.296701	0.397263	0.451218
0.376345	0.51648	0.597701	0.011628	0.392857	0.443043	0.404762	0.223685	0.420292	0.538463	0.25301	0.119399	0.358976	0.379999	0.432694	0.292931	0.290324	0.554349	0.488886	0.114944	0.443478	0.489796	0.541281	0.478992	0.236557	0.390244	0.538457	0.294733	0.189473	0.582522	0.422678	0.304349	0.380953	0.493973	0.388233	0.157897	0.500003	0.257734	0.489796	0.264708	0.265308	0.409091	0.32773	0.417582	0.463413	0.247425	0.304347	0.505497	0.36986	0.231706
0.29032	0.472525	0.275866	0.476745	0.511907	0.430385	0.404762	0.289473	0.3913	0.362638	0.132532	0.447763	0.358976	0.359999	0.442309	0.363635	0.419357	0.413043	0.388889	0.218389	0.373915	0.571426	0.458715	0.352942	0.397847	0.780488	0.192308	0.189473	0.36842	0.291263	0.597935	0.29348	0.464284	0.481925	0.470589	0.19737	0.418604	0.381442	0.448981	0.274512	0.632654	0.454544	0.218485	0.406593	0.64634	0.144331	0.217389	0.494503	0.246575	0.341465
0.408602	0.395605	0.275866	0.313954	0.369049	0.278485	0.369049	0.421055	0.565216	0.428571	0.373495	0.358206	0.487183	0.389998	0.528845	0.464648	0.408605	0.597826	0.499997	0.42529	0.713044	0.346938	0.522933	0.537814	0.236557	0.402439	0.371796	0.378946	0.294738	0.242716	0.391751	0.42391	0.511907	0.31325	0.388233	0.44737	0.302328	0.59794	0.397962	0.431375	0.448981	0.261362	0.386552	0.395605	0.426828	0.319588	0.339129	0.582418	0.493151	0.219512
0.516131	0.406593	0.436781	0.511628	0.249999	0.291143	0.321431	0.605267	0.608693	0.329667	0.39759	0.567162	0.474357	0.460001	0.451924	0.252523	0.548391	0.54348	0.555557	0.379309	0.426087	0.724488	0.568807	0.504202	0.322581	0.292686	0.435896	0.463154	0.452633	0.223299	0.371133	0.771736	0.678575	0.445782	0.435296	0.473685	0.395349	0.268043	0.602043	0.558827	0.346938	0.556819	0.487393	0.494503	0.32927	0.319588	0.304347	0.494503	0.465754	0.439023
0.60215	0.472525	0.540232	0.279072	0.46429	0.240511	0.511907	0.210527	0.434784	0.527475	0.28916	0.358206	0.705131	0.290001	0.509615	0.50505	0.483871	0.369566	0.644443	0.333333	0.408696	0.459185	0.678896	0.563023	0.483871	0.280491	0.333329	0.326316	0.294738	0.631069	0.505154	0.510869	0.404762	0.39759	0.447061	0.236842	0.395349	0.649485	0.54082	0.421571	0.448981	0.534093	0.445378	0.307689	0.378049	0.556704	0.208694	0.384616	0.57534	0.439023
0.720432	0.51648	0.402299	0.465117	0.630951	0.227854	0.488099	0.618424	0.579708	0.406593	0.433734	0.402981	0.474357	0.35	0.769233	0.484849	0.5914	0.467389	0.477776	0.724136	0.408696	0.234692	0.697248	0.588237	0.462367	0.439023	0.474357	0.378946	0.357894	0.46602	0.391751	0.576084	0.511907	0.349393	0.470589	0.789473	0.267446	0.402065	0.54082	0.598041	0.887759	0.261362	0.445378	0.670328	0.451218	0.556704	0.365215	0.516486	0.452056	0.573172
0.408602	0.670328	0.367817	0.430235	0.333335	0.594937	0.22619	0.5	0.536231	0.615384	0.39759	0.462688	0.602564	0.569998	0.51923	0.484849	0.408605	0.597826	0.688886	0.643679	0.478259	0.58163	0.6422	0.470589	0.419352	0.768294	0.192308	0.305259	0.494737	0.68932	0.360824	0.652174	0.583334	0.409638	0.494118	0.35526	0.627906	0.54639	0.520408	0.627452	0.520408	0.579546	0.470587	0.659339	0.378049	0.340206	0.260866	0.725277	0.657537	0.219512
0.731185	0.318678	0.655177	0.244189	0.238094	0.683548	0.500003	0.263158	0.579708	0.670328	0.361447	0.716419	0.474357	0.559998	0.528845	0.646465	0.43011	0.586957	0.711114	0.666667	0.695653	0.591834	0.577981	0.521008	0.602147	0.414634	0.217948	0.452628	0.336842	0.572813	0.412369	0.467392	0.714288	0.662649	0.341176	0.434212	0.488375	0.59794	0.530611	0.558827	0.5	0.636363	0.470587	0.494503	0.439023	0.381447	0.61739	0.505497	0.493151	0.621951
0.677423	0.615384	0.66667	0.45349	0.571429	0.607595	0.380953	0.802637	0.492754	0.483514	0.590362	0.417905	0.679485	0.610002	0.307693	0.666667	0.580648	0.608695	0.633332	0.482759	0.61739	0.459185	0.614678	0.72269	0.36559	0.573172	0.782052	0.484211	0.36842	0.592235	0.659794	0.543477	0.642856	0.530117	0.694117	0.513158	0.523258	0.742271	0.438777	0.588238	0.632654	0.511366	0.436975	0.637362	0.414634	0.608249	0.417387	0.35165	0.630133	0.707314
0.655912	0.769232	0.402299	0.418607	0.380953	0.455701	0.511907	0.421055	0.739131	0.461537	0.409638	0.641787	0.525643	0.620001	0.471155	0.636365	0.483871	0.706524	0.533335	0.379309	0.608695	0.408161	0.504585	0.436977	0.591395	0.500003	0.576924	0.410524	0.621054	0.339806	0.237111	0.619567	0.65476	0.45783	0.800001	0.44737	0.337211	0.536081	0.70408	0.460785	0.653062	0.602273	0.462184	0.472525	0.451218	0.505154	0.408692	0.769232	0.506849	0.487802
0.473116	0.406593	0.632183	0.302327	0.357144	0.544306	0.440475	0.828952	0.507246	0.593407	0.566266	0.805968	0.320515	0.579998	0.625001	0.686868	0.516129	0.630434	0.488886	0.666667	0.417392	0.346938	0.660548	0.739496	0.387095	0.70732	0.294869	0.494737	0.68421	0.514563	0.40206	0.576084	0.488099	0.807229	0.576468	0.315788	0.523258	0.762889	0.438777	0.617648	0.591839	0.397727	0.554622	0.21978	0.524386	0.711344	0.295652	0.714288	0.520547	0.487802
0.537636	0.571429	0.72414	0.604653	0.535716	0.354432	0.726193	0.578952	0.492754	0.461537	0.530123	0.611937	0.525643	0.600002	0.432694	1	0.397853	0.554349	0.544446	0.609197	0.443478	0.744896	0.587155	0.613446	0.419352	0.487808	0.512817	0.589471	0.526315	0.378639	0.505154	0.510869	0.595238	0.361447	0.505882	0.684212	0.604651	0.515463	0.836735	0.490196	0.551024	0.511366	0.453781	0.472525	0.67073	0.59794	0.565213	0.560441	0.438358	0.597561
0.634408	0.538458	0.482762	0.430235	0.77381	0.417721	0.46429	0.526315	0.826085	0.571429	0.530123	0.716419	0.769232	0.519999	0.451924	0.676767	0.602153	0.565218	0.722224	0.540229	0.61739	0.479592	0.486237	0.638655	0.451609	0.573172	0.576924	0.42105	0.526315	0.563105	0.567008	0.663044	0.452379	0.614457	0.529411	0.789473	0.604651	0.618558	0.571431	0.647059	0.571431	0.647726	0.411761	0.703299	0.487802	0.567013	0.313043	0.670328	0.726028	0.32927
0.60215	0.615384	0.586207	0.593026	0.65476	0.645574	0.630951	0.69737	0.550723	0.538463	0.771085	0.492538	0.756412	0.600002	0.278848	0.777779	0.580648	0.652173	0.699997	0.528735	0.591304	0.622445	0.596329	0.57143	0.731181	0.487808	0.564097	0.663158	0.600002	0.427182	0.515463	0.586954	0.952382	0.686744	0.600002	0.486842	0.488375	0.618558	0.581635	0.754904	0.387759	0.784091	0.697479	0.681316	0.536587	0.505154	0.460869	0.450548	0.71233	0.64634
0.462364	0.527469	0.678164	0.709301	0.428571	0.569621	0.619047	0.368424	0.753623	0.384616	0.518075	0.641787	0.743592	0.480001	0.567311	0.737372	0.526881	0.576088	0.6	0.850574	0.669567	0.326531	0.77064	0.613446	0.602147	0.585366	0.512817	0.599997	0.378946	0.504854	0.711339	0.684782	0.666665	0.626505	0.400004	0.526315	0.558141	0.618558	0.79592	0.509804	0.653062	0.534093	0.546215	0.318678	0.841462	0.319588	0.547822	0.615384	0.452056	0.609756
0.70968	0.538458	0.563219	0.697673	0.678575	0.632917	0.369049	0.473685	0.608693	0.395605	0.554218	0.597012	0.705131	0.579998	0.682692	0.767679	0.365596	0.597826	0.633332	0.632185	0.443478	0.755099	0.788988	0.537814	0.451609	0.670736	0.653844	0.442102	0.505263	0.53398	0.494846	0.663044	0.77381	0.337345	0.682352	0.684212	0.68605	0.628867	0.775512	0.705886	0.704086	0.363637	0.596638	0.483514	0.524386	0.742271	0.573913	0.604395	0.520547	0.439023
0.419354	0.241757	0.471268	0.244189	0.333335	0.291143	0.357144	0.434212	0.463769	0.175825	0.228915	0.537312	0.089747	0.310001	0.538465	0.202019	0.3871	0.489128	0.266665	0.321839	0.304347	0.479592	0.467889	0.344539	0.462367	0.317076	0.153848	0.221051	0.073687	0.242716	0.216493	0.239128	0.166668	0.39759	0.435296	0.381582	0.313956	0.350515	0.54082	0.21569	0.581635	0.329547	0.243695	0.373627	0.29268	0.381447	0.23478	0.362638	0.150681	0.439023
0.365592	0.362633	0.298853	0.011628	0.46429	0.227854	0.261909	0.460527	0.318839	0.340661	0.084335	0.43283	0.153848	0.5	0.259617	0.343434	0.43011	0.423912	0.33333	0.287358	0.400001	0.408161	0.165137	0.478992	0.279566	0.500003	0.128201	0.305259	0.210525	0.271842	0.175257	0.29348	0.297622	0.409638	0.411768	0.434212	0.232557	0.329897	0.214289	0.333333	0.377555	0.329547	0.436975	0.197802	0.402439	0.412374	0.243475	0.307695	0.465754	0.195122
0.333335	0.043955	0.379311	0.267444	0.476194	0.164558	0.309526	0.30263	0.492754	0.065932	0.361447	0.134324	0.102567	0.460001	0.057691	0.191918	0.505376	0.391305	0.311108	0.16092	0.373915	0.489796	0.3211	0.352942	0.225805	0.182927	0.307689	0.178947	0.536841	0.213591	0.257729	0.195651	0.404762	0.132526	0.282355	0.065788	0.372094	0.340206	0.275512	0.107845	0.285716	0.249999	0.361342	0.142853	0	0.443301	0.278257	0.395605	0.191782	0.182927
0.35484	0.274723	0.137933	0.40698	0.071432	0.341774	0.142859	0.10526	0.246377	0.252746	0	0.43283	0.179488	0.120001	0.259617	0.323233	0.612905	0.434782	0.122219	0.045975	0.165217	0.224488	0.3211	0.084035	0.333333	0.32927	0.141028	0.305259	0.189473	0.067959	0.020618	0.086959	0.297622	0.240963	0.282355	0.368424	0.04651	0.082477	0.29592	0.029411	0.397962	0.500003	0.260501	0.08791	0.536587	0.237116	0.147826	0	0.561642	0.182927
0.311825	0.318678	0.333335	0.011628	0.142859	0.341774	0.190476	0.315788	0.188408	0.065932	0.168676	0.104475	0.243588	0.199999	0.375004	0.323233	0.376348	0.260868	0.188889	0.183907	0.147826	0.163265	0.302752	0.218488	0.268814	0.439023	0.294869	0.063156	0.010526	0.15534	0.134016	0.097828	0.142859	0.216867	0.376469	0.039473	0.209302	0.319588	0	0.186274	0.408166	0.386364	0	0.131865	0.256096	0.113404	0.321738	0.065932	0.383558	0.207317
0.118276	0.164831	0.264372	0.011628	0.154763	0.556963	0.154763	0	0.086954	0.197802	0.325303	0.164174	0.03846	0.110002	0.288463	0.373736	0.010758	0.358697	0.099997	0.344827	0.217393	0.214284	0.412845	0.176473	0.247309	0.304881	0.153848	0.31579	0.199999	0	0.030927	0.141305	0.369049	0.228915	0.258826	0.236842	0	0.175257	0.306123	0.088238	0.051024	0.420454	0.17647	0.131865	0.256096	0.237116	0.260866	0	0.123284	0.073169
0.150539	0.208791	0.206896	0.174418	0.404762	0.329116	0.11905	0.30263	0	0.340661	0.096389	0.283581	0.230768	0	0.163462	0.444446	0.150538	0.282606	0.099997	0.229883	0.313043	0.214284	0.229355	0.352942	0.172043	0.256096	0.256408	0.199999	0.221051	0.097085	0.15464	0.380433	0.047618	0.180723	0.423532	0.157897	0.186047	0.29897	0.132654	0.274512	0.153062	0.193182	0.126047	0.461537	0.170733	0.134022	0.147826	0.329672	0.246575	0.048779
0.301073	0.230768	0.149427	0.151163	0.249999	0.1519	0.261909	0.289473	0	0.175825	0.084335	0.119399	0.217948	0.140001	0.259617	0.363635	0.236562	0.391305	0.177778	0.10345	0.373915	0	0.348622	0.29412	0.129033	0.158538	0.205128	0.273681	0.178947	0.300972	0	0.402172	0.059522	0.060239	0.388233	0.171055	0.186047	0.278352	0.224493	0.303922	0	0.159092	0.352939	0.274723	0.170733	0.257734	0.339129	0.208791	0.219179	0.073169
0.483869	0.175819	0.28736	0.162791	0.285718	0.240511	0.333335	0.223685	0.246377	0.21978	0.337351	0.134324	0.01282	0.369999	0.259617	0.353535	0.204305	0.315214	0.511108	0.045975	0.234784	0.489796	0.146789	0.243698	0.193548	0.35366	0.102561	0.115786	0.400003	0.359223	0.144331	0.369564	0.297622	0.060239	0.341176	0.263158	0.290701	0.175257	0.234697	0.382356	0.234697	0.181819	0.092434	0.428571	0.219512	0.226807	0.286952	0.142859	0.520547	0.146343
0.29032	0.274723	0.402299	0.127908	0.202381	0.329116	0.34524	0.315788	0.101446	0.384616	0.156628	0.149249	0.371796	0.280002	0.115386	0.323233	0.215058	0.565218	0.377778	0.149426	0.24348	0.224488	0.513759	0.369748	0.268814	0.195122	0.243588	0.347368	0.221051	0.252425	0.144331	0.119567	0.369049	0.156628	0.400004	0.381582	0.069771	0.278352	0.173469	0.264708	0.12245	0.534093	0.243695	0.340661	0.29268	0.144331	0.191303	0.274723	0.410961	0.073169
0.311825	0.318678	0.195402	0.465117	0.214285	0.227854	0.321431	0.44737	0.275362	0.296701	0.180723	0.104475	0.179488	0.32	0.355769	0.252523	0.236562	0.380435	0.244443	0.195401	0.295652	0.244896	0.36697	0.142857	0.301076	0.243901	0.217948	0.147369	0.326316	0.048542	0.340206	0.336956	0.249999	0.506021	0.223533	0.171055	0.151164	0.402065	0.41837	0.254904	0.244901	0.284089	0.252098	0.175825	0.121954	0.412374	0.243475	0.21978	0.219179	0.414634
0.548388	0.054944	0.379311	0.162791	0.178572	0.1519	0.285718	0.276315	0.231885	0.274723	0.204819	0.552237	0.076927	0.480001	0.384619	0.191918	0.408605	0.434782	0.111108	0.482759	0.400001	0.244896	0.238529	0.495798	0.16129	0.280491	0.294869	0.157895	0.273686	0.262133	0.175257	0.413041	0.428571	0.421686	0.341176	0.10526	0.313956	0.350515	0.163265	0.411767	0.346938	0.318184	0.310924	0.274723	0.219512	0.309279	0.208694	0.274723	0.301368	0.231706
0.39785	0.307689	0.402299	0.313954	0.22619	0.278485	0.34524	0.289473	0.159416	0.505492	0.180723	0.119399	0.358976	0.15	0.307693	0.343434	0.322581	0.489128	0.266665	0.183907	0.573913	0.12245	0.394497	0.243698	0.344086	0.292686	0.346156	0.231577	0.157895	0.291263	0.164949	0.358695	0.22619	0.265058	0.258826	0.19737	0.395349	0.257734	0.132654	0.39216	0.346938	0.397727	0.184873	0.274723	0.426828	0.319588	0.339129	0.230768	0.506849	0.02439
0.258063	0.208791	0.367817	0.313954	0.107146	0.417721	0.333335	0.5	0.260869	0.230768	0.409638	0.373131	0.089747	0.33	0.307693	0.353535	0.3871	0.304345	0.355557	0.241382	0.330433	0.275507	0.403671	0.310927	0.354838	0.280491	0.371796	0	0.105265	0.436895	0.257729	0.28261	0.428571	0.096383	0.400004	0.10526	0.418604	0.381442	0.265308	0.186274	0.346938	0.318184	0.369745	0.186814	0.487802	0.474228	0.330433	0.208791	0.410961	0.195122
0.204301	0.318678	0.252872	0.058143	0.476194	0.36709	0.202381	0.236842	0.3913	0.098898	0.216867	0.611937	0.179488	0.280002	0.278848	0.515151	0.215058	0.358697	0.455554	0.252876	0.356524	0.346938	0.440367	0.42857	0.172043	0.32927	0.205128	0.073682	0.252634	0.271842	0.391751	0.29348	0.321431	0.192771	0.564704	0.171055	0.209302	0.247425	0.285716	0.382356	0.204086	0.318184	0.361342	0.197802	0.317076	0.247425	0.339129	0.208791	0.397263	0.304881
0.236558	0.395605	0.160921	0.232562	0.357144	0.417721	0.297622	0.381582	0.536231	0.417582	0.301208	0.208956	0.448716	0.260002	0.153847	0.343434	0.311829	0.652173	0.288886	0.091957	0.50435	0.408161	0.532107	0.361345	0.193548	0.414634	0.371796	0.36842	0.157895	0.087376	0.15464	0.456523	0.214285	0.337345	0.705881	0.039473	0.488375	0.195875	0.306123	0.470589	0.081635	0.613636	0.403358	0.208791	0.390244	0.340206	0.295652	0.439559	0.534246	0.121954
0.301073	0.318678	0.494256	0.162791	0.214285	0.417721	0.440475	0.210527	0.231885	0.395605	0.361447	0.313431	0.102567	0.35	0.288463	0.525252	0.236562	0.489128	0.366668	0.080463	0.339129	0.5	0.486237	0.420167	0.322581	0.182927	0.294869	0.389472	0.231582	0.15534	0.288656	0.5	0.357144	0.289154	0.388233	0.25	0.197674	0.216493	0.469389	0.205881	0.316327	0.238635	0.420168	0.318678	0.426828	0.268043	0.399997	0.252746	0.28767	0.121954
0.322583	0.340655	0.206896	0.058143	0.523812	0.278485	0.321431	0.236842	0.130431	0.285712	0.28916	0.402981	0.320515	0.379999	0.490385	0.252523	0.172043	0.576088	0.33333	0.229883	0.199998	0.438772	0.293578	0.352942	0.505376	0.109759	0.410256	0.05263	0.410529	0.048542	0.24742	0.336956	0.297622	0.265058	0.329412	0.434212	0.325584	0.247425	0.234697	0.450982	0.377555	0.329547	0.352939	0.153847	0.097558	0.422683	0.191303	0.329672	0.260274	0.439023
0.419354	0.164831	0.252872	0.127908	0.309526	0.227854	0.535716	0.44737	0.231885	0.241757	0.349399	0.402981	0.128207	0.399998	0.394234	0.444446	0.376348	0.391305	0.266665	0.448278	0.26087	0.387753	0.422019	0.352942	0.322581	0.378049	0.461537	0.31579	0.36842	0.300972	0.226802	0.21739	0.547621	0.373495	0.211769	0.35526	0.093026	0.54639	0.193877	0.460785	0.408166	0.193182	0.294117	0.395605	0.195122	0.443301	0.104345	0.505497	0.328765	0.390244
0.344088	0.263735	0.356323	0.372092	0.238094	0.329116	0.380953	0.342109	0.550723	0.241757	0.204819	0.164174	0.397436	0.239998	0.375004	0.454547	0.344086	0.380435	0.233332	0.505747	0.417392	0.520408	0.36697	0.310927	0.376343	0.146343	0.256408	0.178947	0.378946	0.291263	0.278347	0.445654	0.416666	0.45783	0.152942	0.276315	0.51163	0.371133	0.448981	0.17647	0.510204	0.215909	0.487393	0.208791	0.29268	0.577322	0.208694	0.329672	0.534246	0.134148
0.387097	0.329667	0.459768	0.279072	0.178572	0.506332	0.333335	0.223685	0.550723	0.296701	0.216867	0.358206	0.410256	0.430002	0.173077	0.525252	0.483871	0.499997	0.322219	0.471265	0.469564	0.561223	0.394497	0.27731	0.301076	0.292686	0.282049	0.305259	0.378946	0.427182	0.40206	0.358695	0.440475	0.39759	0.27059	0.315788	0.430232	0.216493	0.836735	0.196078	0.448981	0.204545	0.487393	0.318678	0.426828	0.381447	0.217389	0.560441	0.493151	0.402439
0.559141	0.285712	0.344829	0.267444	0.511907	0.417721	0.476194	0.328945	0.710146	0.461537	0.325303	0.597012	0.538463	0.420002	0.692312	0.313132	0.333333	0.641303	0.8	0.655173	0.139131	0.612241	0.541281	0.638655	0.462367	0.585366	0.435896	0.36842	0.421055	0.242716	0.432987	0.554346	0.488099	0.493973	0.411768	0.592109	0.395349	0.484537	0.581635	0.401964	0.632654	0.431817	0.462184	0.64835	0.256096	0.505154	0.304347	0.659339	0.397263	0.463413
0.731185	0.604395	0.436781	0.534883	0.761906	0.531648	0.607143	0.434212	0.536231	0.516486	0.650601	0.746269	0.589744	0.68	0.673077	0.464648	0.537639	0.597826	0.511108	0.908043	0.469564	0.530611	0.752292	0.638655	0.666667	0.560977	0.564097	0.515789	0.484211	0.640777	0.597935	0.380433	0.940478	0.734936	0.411768	0.565788	0.63954	0.536081	0.724493	0.666667	0.663265	0.431817	0.596638	0.505492	0.426828	0.587631	0.530432	0.802198	0.356161	0.634145
0.591398	0.681316	0.413793	0.511628	0.607143	0.594937	0.46429	0.776322	0.637677	0.813186	0.337351	0.746269	0.846152	0.409998	0.692312	0.626264	0.870967	0.434782	0.699997	0.724136	0.565218	0.867346	0.504585	0.647058	0.731181	0.35366	0.705125	0.378946	0.610528	0.708737	0.536081	0.630436	0.845237	0.566266	0.564704	0.763158	0.697677	0.793816	0.510204	0.617648	0.857142	0.659089	0.529409	0.64835	0.67073	0.690721	0.452173	0.791209	0.506849	0.573172
0.60215	0.615384	0.66667	0.674418	0.666671	0.417721	0.392857	0.776322	0.637677	0.681316	0.385543	0.686562	0.679485	0.68	0.951924	0.393938	0.569896	0.478259	0.777778	0.597698	0.530436	0.79592	0.477063	0.798318	0.784942	0.451218	0.525637	0.463154	0.642106	0.436895	0.432987	0.92391	0.690479	0.771085	0.72941	0.789473	0.46512	0.412374	0.632654	0.745101	0.734697	0.670453	0.403358	0.78022	0.499997	0.59794	0.643476	0.461537	0.465754	0.707314
0.516131	0.186808	0.379311	0.488372	0.595238	0.392405	0.333335	0.223685	0.478261	0.417582	0.204819	0.194024	0.448716	0.440002	0.451924	0.333333	0.494624	0.54348	0.277776	0.436784	0.713044	0.561223	0.486237	0.655461	0.225805	0.219512	0.499997	0.568419	0.284212	0.203882	0.474228	0.489131	0.535716	0.409638	0.505882	0.210527	0.325584	0.288661	0.489796	0.578434	0.316327	0.352274	0.411761	0.571429	0.182927	0.329897	0.678258	0.450548	0.465754	0.365855
0.483869	0.615384	0.390805	0.418607	0.476194	0.405063	0.476194	0.223685	0.5942	0.406593	0.313256	0.537312	0.358976	0.399998	0.298078	0.535352	0.483871	0.510872	0.388889	0.26437	0.599999	0.571426	0.458715	0.386554	0.526881	0.463413	0.397436	0.410524	0.473685	0.436895	0.329897	0.489131	0.416666	0.542164	0.494118	0.368424	0.383721	0.567013	0.408166	0.411767	0.520408	0.420454	0.252098	0.51648	0.487802	0.412374	0.565213	0.307695	0.630133	0.402439
0.60215	0.769232	0.241378	0.372092	0.523812	0.392405	0.392857	0.526315	0.304346	0.285712	0.481925	0.611937	0.358976	0.51	0.278848	0.414139	0.516129	0.77174	0.188889	0.586204	0.513045	0.540815	0.605503	0.487395	0.548386	0.390244	0.487177	0.515789	0.231582	0.475729	0.525772	0.489131	0.547621	0.265058	0.552939	0.434212	0.267446	0.628867	0.530611	0.71569	0.387759	0.511366	0.403358	0.483514	0.451218	0.257734	0.417387	0.571429	0.383558	0.390244
0.688175	0.593407	0.413793	0.54651	0.607143	0.202532	0.595238	0.631582	0.405793	0.483514	0.518075	0.552237	0.423076	0.49	0.740387	0.404038	0.376348	0.630434	0.588889	0.494253	0.678262	0.469389	0.68807	0.55462	0.462367	0.695125	0.499997	0.442102	0.336842	0.359223	0.711339	0.445654	0.714288	0.469877	0.482354	0.381582	0.523258	0.494846	0.612247	0.637256	0.459185	0.636363	0.462184	0.428571	0.463413	0.484537	0.486955	0.626373	0.698632	0.463413
0.64516	0.527469	0.632183	0.54651	0.428571	0.493674	0.642856	0.289473	0.492754	0.417582	0.60241	0.582087	0.269229	0.579998	0.54808	0.545453	0.569896	0.576088	0.322219	0.724136	0.747825	0.438772	0.633026	0.436977	0.526881	0.548782	0.679485	0.515789	0.452633	0.553397	0.649485	0.467392	0.488099	0.373495	0.529411	0.276315	0.593023	0.536081	0.663265	0.529411	0.581635	0.443181	0.512603	0.461537	0.35366	0.505154	0.669562	0.230768	0.739726	0.280485
0.763442	0.549452	0.28736	0.488372	0.523812	0.594937	0.357144	0.776322	0.579708	0.659339	0.506027	0.552237	0.679485	0.569998	0.278848	0.909089	0.516129	0.565218	0.733335	0.655173	0.573913	0.642858	0.678896	0.59664	0.666667	0.597561	0.333329	0.578945	0.600002	0.417473	0.773193	0.42391	0.750001	0.578314	0.552939	0.486842	0.837214	0.567013	0.479592	0.764708	0.591839	0.534093	0.445378	0.593407	0.573172	0.494846	0.599999	0.659339	0.479453	0.731709
0.70968	0.527469	0.540232	0.767438	0.547621	0.683548	0.500003	0.64474	0.739131	0.560441	0.60241	0.388056	0.820512	0.559998	0.567311	0.727271	0.623657	0.54348	0.499997	0.563216	0.730434	0.653062	0.678896	0.647058	0.559138	0.500003	0.525637	0.715788	0.610528	0.291263	0.742266	0.619567	0.738097	0.433734	0.705881	0.618424	0.616279	0.474228	0.806123	0.656863	0.448981	0.670453	0.470587	0.395605	0.756099	0.628867	0.452173	0.692311	0.561642	0.560977
0.806451	0.604395	0.425287	0.686046	0.583334	0.594937	0.404762	0.473685	0.695654	0.703294	0.445782	0.507462	0.743592	0.65	0.403849	0.636365	0.548391	0.739132	0.744446	0.528735	0.50435	0.79592	0.798162	0.546217	0.580643	0.609756	0.679485	0.410524	0.452633	0.640777	0.680412	0.543477	0.464284	0.506021	0.717645	0.631582	0.51163	0.59794	0.683673	0.627452	0.765308	0.352274	0.504199	0.494503	0.719509	0.45361	0.591304	0.582418	0.739726	0.695119
0.752689	0.538458	0.50575	0.790699	0.89286	0.594937	0.452379	0.657897	0.985508	0.417582	0.578314	0.447763	0.576924	0.640001	0.413464	0.555554	0.548391	1	0.488886	0.563216	0.843479	0.673469	0.706422	0.462186	0.677419	0.756099	0.435896	0.494737	0.63158	0.679611	0.762884	0.434785	0.690479	0.542164	0.764702	0.64474	0.360466	0.59794	0.632654	0.754904	0.806123	0.693185	0.294117	0.78022	0.756099	0.443301	0.582608	0.549452	0.643839	0.926831
0.462364	0.769232	0.528738	0.651163	0.607143	0.746837	0.595238	0.618424	0.608693	0.527475	0.795181	0.701494	0.717951	0.610002	0.615386	0.545453	0.645162	0.706524	0.533335	0.609197	0.895651	0.806123	0.513759	0.638655	0.795695	0.573172	0.615384	0.42105	0.652632	0.708737	0.814434	0.858695	0.785715	0.385543	0.682352	0.618424	0.68605	0.773198	0.775512	0.725493	0.561228	0.806818	0.504199	0.483514	0.780488	0.484537	0.87826	0.516486	0.534246	0.64634
0.741937	0.791209	0.620689	0.616281	0.583334	0.797468	0.714288	0.605267	0.608693	0.64835	0.566266	0.895518	0.794872	0.539999	0.605771	0.676767	0.784948	0.597826	0.733335	0.862068	0.530436	0.816327	0.596329	0.815124	0.913976	0.585366	0.602564	0.778944	0.642106	0.718445	0.639171	0.565215	0.523812	0.915659	0.635295	0.973685	0.569768	0.618558	0.908166	0.529411	0.857142	0.420454	0.563025	0.670328	0.536587	0.742271	0.61739	0.714288	0.561642	0.865852
0.60215	0.626373	0.425287	0.860464	0.726193	0.493674	0.595238	0.657897	0.840577	0.681316	0.710846	0.985075	0.743592	0.440002	0.740387	0.585856	0.741938	0.641303	0.777778	0.747124	0.808697	0.734692	0.660548	0.579833	0.795695	0.621951	0.628204	0.31579	0.905261	0.679611	0.556699	0.815218	0.821428	0.614457	0.470589	0.565788	0.651167	0.742271	0.591839	0.666667	0.755104	0.409091	0.722689	0.505492	0.621951	0.690721	0.365215	0.802198	0.520547	0.585366
0.860219	0.593407	0.597701	0.755811	0.714288	0.556963	0.583334	0.907897	0.753623	0.604395	0.795181	0.582087	0.782052	0.83	0.54808	0.848484	0.602153	0.760871	0.855554	0.586204	0.669567	0.867346	0.733944	0.697477	0.795695	0.463413	0.435896	0.652632	0.726314	0.640777	0.54639	0.652174	0.77381	0.698792	0.717645	0.80263	0.837214	0.618558	0.663265	0.735297	0.734697	0.852271	0.579832	0.758243	0.634145	0.59794	0.626085	0.901102	0.630133	0.512198
0.64516	0.604395	0.758622	0.569765	0.702384	0.721521	0.678575	0.881582	0.652177	0.78022	0.638553	0.611937	0.628204	0.630001	0.625001	0.898988	0.5914	0.706524	0.766668	0.781605	0.913042	0.632654	0.871559	0.630252	0.892471	0.743904	0.666665	0.526315	0.810527	0.53398	0.670103	0.70652	1	0.650601	0.82353	0.421055	0.941862	0.536081	0.734697	0.637256	0.989796	0.704548	0.697479	0.571429	0.499997	0.628867	0.669562	0.78022	0.643839	0.695119
0.784947	0.978023	0.735634	1	0.928574	0.759495	0.535716	0.526315	0.855069	0.64835	0.759037	0.955225	0.705131	0.869999	0.740387	0.777779	0.763443	0.782609	1	0.73563	0.599999	0.857142	0.825685	0.756302	0.645162	0.756099	0.807692	0.673684	0.726314	0.601944	0.814434	0.836956	0.928574	0.638553	0.64706	0.921055	0.651167	0.793816	0.785716	0.872553	0.602043	0.727275	0.756301	0.681316	0.64634	0.70103	0.695648	0.64835	0.684933	0.585366
0.806451	0.802198	0.827585	0.883719	0.77381	0.607595	0.726193	0.986842	0.753623	1	0.638553	0.910443	0.589744	0.899998	0.653847	0.666667	0.666667	0.891307	0.822222	0.758618	0.800002	0.826531	0.68807	0.941174	0.741933	0.536587	0.717945	0.589471	0.810527	0.68932	0.659794	0.978262	0.89286	0.746984	0.800001	0.75	0.860469	0.515463	0.887759	0.784315	0.571431	0.715911	0.773108	0.802198	0.780488	0.536081	0.721739	0.802198	0.945207	0.853657
0.903228	0.582418	0.78161	0.697673	0.630951	0.734179	0.642856	0.736842	0.724638	0.956045	0.650601	1	0.743592	0.84	0.721157	0.868686	0.720434	0.619565	0.822222	0.873562	0.982609	0.79592	0.944951	0.697477	0.473119	0.817073	0.448716	0.47368	1	0.611652	0.907214	0.902172	0.809524	0.614457	0.682352	0.5	0.73256	1	0.683673	0.598041	0.724493	0.93182	0.512603	0.747254	0.804878	0.762889	0.652171	1	0.808218	0.756099
0.66667	0.956045	0.804598	0.848837	0.666671	0.911395	0.690479	0.855267	0.927538	0.604395	0.843372	0.895518	0.679485	0.719998	1	0.858585	0.752691	0.576088	0.711114	0.862068	0.87826	0.734692	0.798162	0.655461	0.602147	0.902442	0.769225	0.884209	0.421055	0.796118	0.896905	0.619567	0.964287	0.722888	0.705881	0.69737	0.883724	0.907219	0.857142	0.71569	0.897962	0.659089	0.546215	0.703299	1	0.773198	0.85217	0.714288	0.958905	0.548782
0.419354	0.560441	0.448274	0.174418	0.678575	0.443043	0.738097	0.10526	0.246377	0.527475	0.481925	0.417905	0.410256	0.229998	0.423079	0.484849	0.451614	0.499997	0.488886	0.229883	0.452173	0.530611	0.229355	0.462186	0.440857	0.390244	0.461537	0.242103	0.36842	0.485437	0.422678	0.228259	0.738097	0.39759	0.27059	0.486842	0.313956	0.432992	0.602043	0.264708	0.632654	0.647726	0.394955	0.35165	0.402439	0.536081	0.49565	0.472525	0.246575	0.621951
0.462364	0.51648	0.390805	0.5	0.523812	0.253169	0.404762	0.434212	0.478261	0.307689	0.469877	0.388056	0.474357	0.470001	0.057691	0.626264	0.397853	0.641303	0.33333	0.310346	0.64348	0.418365	0.376144	0.411763	0.537633	0.073175	0.294869	0.221051	0.357894	0.271842	0.422678	0.445654	0.11905	0.31325	0.505882	0.276315	0.418604	0.412374	0.448981	0.490196	0.326531	0.420454	0.218485	0.274723	0.573172	0.474228	0.382606	0.274723	0.397263	0.341465
0.494626	0	0.321841	0.069771	0.261909	0.443043	0.309526	0.065788	0.333331	0.274723	0.337351	0.328356	0.089747	0.189999	0.509615	0.353535	0.215058	0.304345	0.488886	0.390803	0.165217	0.20408	0.403671	0.361345	0.236557	0.182927	0.435896	0.294733	0.273686	0.213591	0.010309	0	0.440475	0.301202	0.200005	0.526315	0.337211	0.288661	0.367346	0.205881	0.408166	0.329547	0.285714	0.307689	0.499997	0.350515	0.121735	0.230768	0.28767	0.439023
0.548388	0.395605	0.275866	0	0.238094	0.164558	0.404762	0.5	0.101446	0.296701	0.192771	0.283581	0.128207	0.239998	0.394234	0.020201	0.333333	0.413043	0.455554	0.057475	0.226089	0.622445	0.183485	0.352942	0.118281	0.621951	0.320509	0.336842	0.126317	0.320389	0.061854	0.021738	0.285712	0.216867	0.458825	0.289473	0.267446	0.515463	0.357142	0.372548	0.193877	0.193182	0.285714	0.461537	0.341465	0.216498	0.278257	0.13187	0.054793	0.29268
0.311825	0.494503	0.252872	0.313954	0.273813	0.3038	0.357144	0.184212	0.130431	0.329667	0.28916	0.462688	0	0.430002	0.240387	0.181818	0.43011	0.260868	0.355557	0.057475	0.304347	0.448976	0.431193	0.218488	0.516129	0.073175	0.141028	0.326316	0.36842	0.203882	0.309279	0.249997	0.071426	0.469877	0.129413	0.35526	0.383721	0.29897	0.12245	0.166667	0.41837	0.431817	0.210082	0.186814	0.390244	0.309279	0.182607	0.450548	0.328765	0.182927
0.612903	0.296701	0.252872	0.430235	0.035713	0.468359	0.440475	0.14474	0.3913	0.296701	0.349399	0.104475	0.410256	0.409998	0.538465	0.070705	0.408605	0	0.277776	0.356321	0.417392	0.428569	0.550459	0.361345	0.064514	0.35366	0.256408	0.326316	0.326316	0.378639	0.051545	0.271741	0.34524	0.31325	0.141177	0.263158	0.406977	0.195875	0.224493	0.17647	0.693877	0.113633	0.336133	0.164836	0.390244	0.278352	0.121735	0.406593	0.342463	0.280485
0.462364	0.340655	0.149427	0.430235	0.547621	0	0.273813	0.328945	0.434784	0.252746	0.240963	0.388056	0.230768	0.35	0.413464	0.131314	0.290324	0.097823	0.488886	0.41379	0.191303	0.673469	0.229355	0.31933	0.118281	0	0.397436	0.242103	0.242108	0.427182	0.268038	0.195651	0.416666	0.132526	0.35294	0.328945	0.197674	0.350515	0.551024	0.343137	0.326531	0.147729	0.210082	0.406593	0.060974	0.329897	0.37391	0.527475	0.150681	0.365855
0.430107	0.142853	0.333335	0.127908	0.285718	0.240511	0.297622	0.5	0.115939	0.263735	0.228915	0.656712	0.064107	0.34	0.336538	0.444446	0.376348	0.173914	0.233332	0.011494	0.356524	0.37755	0.302752	0.411763	0.150538	0.158538	0.282049	0.36842	0.210525	0.359223	0.24742	0.304349	0.214285	0.180723	0.411768	0.460527	0.430232	0.082477	0.306123	0.21569	0.5	0.147729	0.336133	0.439559	0.207317	0.319588	0.191303	0.208791	0.328765	0.317076
0.483869	0.109887	0.459768	0.197673	0.214285	0.493674	0.166668	0.368424	0.217392	0.35165	0.14458	0.328356	0.384616	0.270002	0.346153	0.28283	0.3871	0.141301	0.288886	0.321839	0.234784	0.428569	0.100919	0.411763	0.129033	0.35366	0.461537	0.115786	0.305264	0.378639	0.082472	0.184782	0.404762	0.39759	0.282355	0.473685	0.232557	0.195875	0.530611	0.078434	0.469389	0.147729	0.226888	0.450548	0.256096	0.237116	0.156521	0.505497	0.246575	0.231706
0.451612	0.406593	0.264372	0.383719	0.22619	0.227854	0.154763	0.460527	0.2029	0.505492	0.433734	0.328356	0.076927	0.369999	0.432694	0.292931	0.333333	0.391305	0.288886	0.10345	0.321738	0.357142	0.110093	0.361345	0.172043	0.524393	0.358976	0.305259	0.252634	0.213591	0.371133	0.228259	0.392857	0.228915	0.27059	0.526315	0.209302	0.257734	0.408166	0.186274	0.428574	0.215909	0.268908	0.274723	0.414634	0.268043	0.339129	0.241757	0.191782	0.317076
0.333335	0.043955	0.137933	0.209307	0.404762	0.215189	0.404762	0.368424	0.362316	0.373627	0.192771	0.537312	0.307695	0.369999	0.5	0.171717	0.419357	0.195652	0.499997	0.183907	0.408696	0.479592	0.311926	0.394957	0.279566	0.292686	0.474357	0.599997	0.157895	0.339806	0.268038	0.336956	0.249999	0.45783	0.223533	0.539473	0.22093	0.268043	0.469389	0.352941	0.428574	0.295452	0.268908	0.417582	0.182927	0.422683	0.208694	0.340661	0.356161	0.256096
0.430107	0.032966	0.298853	0.372092	0.321431	0.341774	0.321431	0.44737	0.449277	0.164836	0.313256	0.492538	0.192308	0.260002	0.605771	0.333333	0.354838	0.086954	0.388889	0.379309	0.208698	0.602038	0.422019	0.310927	0.419352	0.170733	0.256408	0.31579	0.452633	0.097085	0.226802	0.315218	0.297622	0.385543	0.435296	0.460527	0.325584	0.237116	0.346938	0.235297	0.5	0.340911	0.210082	0.296701	0.35366	0.391756	0.23478	0.461537	0.219179	0.146343
0.462364	0.274723	0.310347	0.581398	0.297622	0.329116	0.523812	0.473685	0.362316	0.472525	0.614457	0.656712	0.205128	0.399998	0.48077	0.525252	0.451614	0.304345	0.255554	0.402296	0.408696	0.387753	0.247708	0.630252	0.36559	0.341465	0.461537	0.347368	0.305264	0.378639	0.474228	0.456523	0.404762	0.31325	0.294119	0.55263	0.267446	0.567013	0.438777	0.21569	0.5	0.079543	0.487393	0.472525	0.29268	0.443301	0.321738	0.417582	0.534246	0.341465
0.634408	0.472525	0.413793	0.209307	0.369049	0.455701	0.309526	0.407897	0.536231	0.373627	0.240963	0.552237	0.512823	0.529999	0.394234	0.404038	0.397853	0.282606	0.299997	0.551722	0.452173	0.520408	0.284404	0.344539	0.430104	0.268291	0.269229	0.189473	0.63158	0.126215	0.257729	0.42391	0.488099	0.409638	0.247062	0.75	0.313956	0.484537	0.459185	0.352941	0.5	0.318184	0.403358	0.593407	0.317076	0.443301	0.417387	0.307695	0.164379	0.280485
0.236558	0.549452	0.517244	0.313954	0.452385	0.36709	0.34524	0.368424	0.5942	0.439559	0.108436	0.746269	0.474357	0.470001	0.596156	0.404038	0.548391	0.369566	0.277776	0.275864	0.347824	0.765303	0.467889	0.42857	0.430104	0.268291	0.384616	0.389472	0.452633	0.368931	0.371133	0.326087	0.702384	0.216867	0.458825	0.486842	0.46512	0.494846	0.326531	0.245101	0.724493	0.363637	0.596638	0.208791	0.609756	0.525772	0.191303	0.483514	0.301368	0.451218
0.483869	0.439559	0.551726	0.139536	0.46429	0.569621	0.285718	0.618424	0.492754	0.439559	0.301208	0.731344	0.307695	0.529999	0.365384	0.454547	0.537639	0.380435	0.422222	0.586204	0.400001	0.632654	0.385318	0.44538	0.354838	0.317076	0.423076	0.399998	0.600002	0.330097	0.381442	0.489131	0.297622	0.433734	0.494118	0.315788	0.395349	0.567013	0.469389	0.303922	0.642858	0.363637	0.420168	0.340661	0.365855	0.556704	0.278257	0.417582	0.493151	0.451218
0.537636	0.329667	0.264372	0.220934	0.583334	0.392405	0.357144	0.526315	0.376808	0.505492	0.277106	0.716419	0.410256	0.290001	0.375004	0.414139	0.440862	0.445651	0.411111	0.494253	0.321738	0.683673	0.467889	0.44538	0.419352	0.426828	0.615384	0.31579	0.31579	0.271842	0.659794	0.239128	0.547621	0.445782	0.447061	0.592109	0.372094	0.340206	0.581635	0.098041	0.663265	0.363637	0.411761	0.439559	0.524386	0.381447	0.365215	0.472525	0.452056	0.365855
0.387097	0.329667	0.586207	0.418607	0.357144	0.481016	0.357144	0.69737	0.739131	0.406593	0.433734	0.552237	0.487183	0.620001	0.115386	0.49495	0.43011	0.271737	0.466665	0.367815	0.452173	0.58163	0.541281	0.369748	0.430104	0.292686	0.564097	0.42105	0.273686	0.417473	0.505154	0.434785	0.559525	0.481925	0.341176	0.592109	0.313956	0.577322	0.602043	0.372548	0.510204	0.193182	0.462184	0.637362	0.402439	0.505154	0.339129	0.428571	0.246575	0.402439
0.526884	0.076921	0.72414	0.313954	0.440475	0.455701	0.249999	0.381582	0.5942	0.406593	0.337351	0.716419	0.487183	0.399998	0.51923	0.080806	0.623657	0.326084	0.544446	0.494253	0.226089	0.551019	0.715596	0.495798	0.494624	0.35366	0.358976	0.557893	0.463159	0.262133	0.257729	0.619567	0.404762	0.469877	0.376469	0.328945	0.302328	0.54639	0.571431	0.303922	0.62245	0.249999	0.445378	0.549452	0.195122	0.515463	0.391301	0.461537	0.506849	0.341465
0.430107	0.725277	0.50575	0.348837	0.65476	0.1519	0.392857	0.684212	0.217392	0.318678	0.192771	0.402981	0.525643	0.409998	0.413464	0.444446	0.505376	0.326084	0.677776	0.298852	0.339129	0.520408	0.513759	0.436977	0.440857	0.195122	0.320509	0.452628	0.452633	0.368931	0.371133	0.347826	0.535716	0.373495	0.282355	0.35526	0.290701	0.54639	0.571431	0.245101	0.459185	0.329547	0.428571	0.362638	0.365855	0.412374	0.252171	0.340661	0.452056	0.182927
0.344088	0.494503	0.482762	0.279072	0.249999	0.481016	0.511907	0.381582	0.565216	0.252746	0.301208	0.641787	0.641024	0.270002	0.673077	0.121213	0.548391	0.336958	0.411111	0.390803	0.469564	0.775507	0.449541	0.386554	0.591395	0.439023	0.282049	0.294733	0.305264	0.398056	0.10309	0.554346	0.440475	0.518069	0.35294	0.513158	0.51163	0.340206	0.357142	0.372548	0.704086	0.193182	0.394955	0.406593	0.317076	0.556704	0.226084	0.527475	0.232877	0.573172
0.322583	0.417582	0.206896	0.232562	0.452385	0.430385	0.392857	0.605267	0.463769	0.384616	0.313256	0.552237	0.487183	0.519999	0.403849	0.262628	0.537639	0.271737	0.377778	0.666667	0.365219	0.29592	0.532107	0.369748	0.247309	0.439023	0.307689	0.410524	0.252634	0.427182	0.360824	0.630436	0.261903	0.421686	0.447061	0.526315	0.313956	0.402065	0.653062	0.235297	0.41837	0.249999	0.369745	0.64835	0.146343	0.463919	0.452173	0.417582	0.191782	0.560977
0.39785	0.351644	0.494256	0.465117	0.500003	0.278485	0.500003	0.30263	0.565216	0.340661	0.349399	0.492538	0.230768	0.49	0.259617	0.555554	0.483871	0.380435	0.2	0.482759	0.339129	0.632654	0.403671	0.327733	0.526881	0.402439	0.410256	0.294733	0.410529	0.339806	0.278347	0.326087	0.523812	0.421686	0.258826	0.276315	0.674422	0.422683	0.438777	0.333333	0.591839	0.420454	0.386552	0.307689	0.402439	0.463919	0.23478	0.626373	0.36986	0.170733
0.623655	0.362633	0.298853	0.430235	0.34524	0.316458	0.380953	0.381582	0.347823	0.318678	0.469877	0.507462	0.487183	0.33	0.538465	0.323233	0.3871	0.45652	0.4	0.402296	0.313043	0.642858	0.330274	0.478992	0.602147	0.109759	0.551277	0.484211	0.357894	0.271842	0.195875	0.467392	0.440475	0.31325	0.623531	0.315788	0.616279	0.237116	0.367346	0.107845	0.693877	0.170455	0.504199	0.296701	0.231706	0.721653	0.208694	0.593407	0.42466	0.390244
0.279568	0.439559	0.310347	0.244189	0.380953	0.240511	0.595238	0.407897	0.289854	0.417582	0.54217	0.447763	0.500003	0.369999	0.509615	0.111113	0.548391	0.315214	0.13333	0.482759	0.313043	0.510204	0.477063	0.40336	0.247309	0.317076	0.551277	0.294733	0.347368	0.543688	0.350515	0.21739	0.178572	0.349393	0.447061	0.276315	0.383721	0.639176	0.530611	0.205881	0.377555	0.124996	0.378149	0.373627	0.390244	0.422683	0.426083	0.384616	0.205481	0.341465
0.494626	0.439559	0.298853	0.034888	0.404762	0.240511	0.380953	0.513158	0.478261	0.362638	0.566266	0.0597	0.230768	0.590002	0.317308	0.252523	0.473119	0.271737	0.355557	0.195401	0.38261	0.479592	0.385318	0.336136	0.268814	0.35366	0.397436	0.389472	0.210525	0.242716	0.340206	0.478262	0.309526	0.240963	0.470589	0.513158	0.174419	0.494846	0.244901	0.313726	0.387759	0.295452	0.394955	0.505492	0.29268	0.268043	0.243475	0.384616	0.520547	0.341465
0.440859	0.395605	0.402299	0.081398	0.273813	0.468359	0.404762	0.25	0.347823	0.373627	0.301208	0.328356	0.217948	0.369999	0.298078	0.151516	0.537639	0.249999	0.233332	0.436784	0.391305	0.418365	0.394497	0.344539	0.322581	0.390244	0.076921	0.463154	0.431581	0.213591	0.494846	0.239128	0.297622	0.566266	0.317648	0.381582	0.441859	0.206184	0.489796	0.372548	0.357142	0	0.445378	0.35165	0.304875	0.206189	0.417387	0.406593	0.410961	0.060974
0.387097	0.362633	0.321841	0.220934	0.380953	0.468359	0.309526	0.434212	0.376808	0.186814	0.301208	0.298506	0.141028	0.379999	0.490385	0.474748	0.505376	0.499997	0.277776	0.298852	0.513045	0.346938	0.522933	0.16807	0.36559	0.512198	0.448716	0.378946	0.189473	0.077668	0.164949	0.380433	0.476188	0.192771	0.517646	0.236842	0.197674	0.412374	0.387759	0.235297	0.204086	0.488634	0.302521	0.384616	0.463413	0.237116	0.304347	0.318684	0.383558	0.402439
0.236558	0.395605	0.195402	0.255817	0.321431	0.405063	0.238094	0.368424	0.420292	0.274723	0.421686	0.447763	0.358976	0.35	0.451924	0.616163	0.376348	0.163044	0.388889	0.241382	0.217393	0.255099	0.36697	0.386554	0.311829	0.390244	0.243588	0.557893	0.147369	0.300972	0.113399	0.28261	0.607143	0.216867	0.517646	0.210527	0.430232	0.360824	0.275512	0.17647	0.377555	0.454544	0.201679	0.329672	0.390244	0.360829	0.382606	0.307695	0.397263	0.573172
0.387097	0.241757	0.195402	0.325582	0.095241	0.506332	0.488099	0.342109	0.173915	0.362638	0.409638	0.134324	0.102567	0.379999	0.336538	0.767679	0.129033	0.445651	0.2	0.241382	0.356524	0.561223	0.266056	0.394957	0.430104	0.378049	0.141028	0.210525	0.400003	0.087376	0.061854	0.347826	0.440475	0.289154	0.258826	0.342103	0.395349	0.309279	0.112247	0.519607	0.316327	0.375001	0.352939	0.494503	0.499997	0.092786	0.286952	0.263735	0.36986	0.32927
0.548388	0.208791	0.264372	0.418607	0.22619	0.708864	0.178572	0.421055	0.5942	0.164836	0.409638	0.43283	0.410256	0.239998	0.5	0.313132	0.43011	0.391305	0.266665	0.218389	0.391305	0.244896	0.394497	0.394957	0.225805	0.365855	0.371796	0.305259	0.073687	0.203882	0.278347	0.141305	0.11905	0.301202	0.364705	0.368424	0.232557	0.391756	0.387759	0.254904	0.275512	0.261362	0.302521	0.450548	0.280485	0.268043	0.278257	0.395605	0.452056	0.32927
0.440859	0.318678	0.413793	0.209307	0.380953	0.455701	0.428571	0.44737	0.536231	0.296701	0.45783	0.313431	0	0.5	0.423079	0.444446	0.397853	0.271737	0.499997	0.436784	0.191303	0.37755	0.486237	0.16807	0.440857	0.426828	0.256408	0.357894	0.031578	0.291263	0.134016	0.369564	0.321431	0.31325	0.600002	0.118418	0.244185	0.309279	0.306123	0.235297	0.520408	0.124996	0.504199	0.384616	0.207317	0.257734	0.339129	0.208791	0.383558	0.109759
0.494626	0.527469	0	0.302327	0.404762	0.379747	0.404762	0.39474	0.246377	0.307689	0.325303	0.492538	0.230768	0.229998	0.365384	0.28283	0.322581	0.347827	0.566668	0.287358	0.269566	0.285711	0.587155	0.210085	0.096771	0.182927	0.320509	0.136843	0.568424	0.291263	0.185566	0.467392	0.333335	0.216867	0.305883	0.5	0.313956	0.226807	0.224493	0.205881	0.367351	0.397727	0.235291	0.252746	0.475607	0.505154	0.156521	0.175825	0.301368	0.378049
0.258063	0.340655	0.298853	0.232562	0.297622	0.455701	0.261909	0.263158	0.434784	0.307689	0.204819	0.43283	0.269229	0.280002	0.432694	0.414139	0.516129	0.195652	0.188889	0.471265	0.208698	0.285711	0.266056	0.394957	0.215052	0.365855	0.128201	0.378946	0.273686	0.281555	0.237111	0.184782	0.130954	0.566266	0	0.368424	0.325584	0.278352	0.591839	0.156863	0.479592	0.079543	0.386552	0.527475	0.29268	0.247425	0.399997	0.241757	0.260274	0.402439
0.430107	0.208791	0.333335	0.209307	0.380953	0.556963	0.285718	0.407897	0.304346	0.241757	0.409638	0.537312	0.179488	0.389998	0.250002	0.262628	0.548391	0.22826	0.355557	0.183907	0.417392	0.5	0.3211	0.193279	0.430104	0.207317	0.192308	0.389472	0.242108	0.223299	0.319588	0.391302	0.392857	0.506021	0.341176	0.131576	0.313956	0.247425	0.520408	0.274512	0.387759	0.295452	0.319327	0.384616	0.64634	0.340206	0.286952	0.318684	0.397263	0.304881
0.182796	0.483514	0.413793	0.174418	0.333335	0.468359	0.571429	0.184212	0.376808	0.472525	0.349399	0.358206	0.410256	0.34	0.326923	0.50505	0.602153	0.293476	0.466665	0.42529	0.400001	0.448976	0.412845	0.588237	0.118281	0.146343	0.512817	0.578945	0.357894	0.436895	0.041236	0.336956	0.369049	0.554218	0.223533	0.513158	0.581396	0.309279	0.397962	0.39216	0.275512	0.386364	0.453781	0.384616	0.109753	0.412374	0.49565	0.373627	0.36986	0.524393
0.172044	0.615384	0.402299	0.569765	0.583334	0.278485	0.46429	0.30263	0.347823	0.593407	0.349399	0.582087	0.269229	0.389998	0.365384	0.525252	0.623657	0.260868	0.322219	0.655173	0.278261	0.489796	0.6422	0.361345	0.387095	0.280491	0.384616	0.452628	0.526315	0.300972	0.257729	0.543477	0.285712	0.433734	0.364705	0.236842	0.558141	0.309279	0.602043	0.450982	0.561228	0.454544	0.252098	0.560441	0.548782	0.247425	0.478259	0.417582	0.205481	0.658535
0.526884	0.494503	0.643677	0.093026	0.261909	0.468359	0.392857	0.513158	0.623185	0.241757	0.638553	0.626862	0.141028	0.5	0.451924	0.515151	0.43011	0.249999	0.377778	0.632185	0.234784	0.540815	0.403671	0.55462	0.236557	0.317076	0.512817	0.36842	0.26316	0.427182	0.175257	0.597823	0.523812	0.409638	0.35294	0.44737	0.360466	0.329897	0.70408	0.421571	0.397962	0.375001	0.546215	0.329672	0.402439	0.247425	0.217389	0.615384	0.301368	0.560977
0.494626	0.274723	0.459768	0.337209	0.392857	0.430385	0.523812	0.157897	0.420292	0.318678	0.433734	0.492538	0.333335	0.379999	0.394234	0.464648	0.494624	0.369566	0.388889	0.310346	0.565218	0.602038	0.27523	0.386554	0.301076	0.548782	0.346156	0.221051	0.463159	0.31068	0.257729	0.456523	0.428571	0.373495	0.623531	0.157897	0.406977	0.474228	0.479592	0.06863	0.520408	0.272725	0.420168	0.329672	0.426828	0.432992	0.339129	0.527475	0.178084	0.487802
0.569893	0.483514	0.540232	0.441862	0.46429	0.683548	0.642856	0.526315	0.521739	0.538463	0.469877	0.776119	0.512823	0.519999	0.48077	0.606062	0.677419	0.554349	0.455554	0.620691	0.495654	0.561223	0.669722	0.420167	0.537633	0.695125	0.448716	0.578945	0.663158	0.446603	0.381442	0.695651	0.511907	0.638553	0.529411	0.80263	0.430232	0.350515	0.724493	0.382356	0.714289	0.454544	0.428571	0.978023	0.499997	0.567013	0.339129	0.505497	0.808218	0.597561
0.473116	0.538458	0.471268	0.186046	0.571429	0.632917	0.357144	0.592109	0.637677	0.538463	0.662649	0.537312	0.397436	0.300001	0.740387	0.555554	0.43011	0.641303	0.744446	0.298852	0.443478	0.653062	0.541281	0.44538	0.548386	0.426828	0.576924	0.389472	0.431581	0.436895	0.340206	0.510869	0.369049	0.493973	0.470589	0.736842	0.418604	0.288661	0.510204	0.372548	0.551024	0.465907	0.436975	0.483514	0.548782	0.525772	0.278257	0.659339	0.493151	0.439023
0.548388	0.527469	0.425287	0.244189	0.535716	0.405063	0.547621	0.368424	0.768115	0.494503	0.626505	0.492538	0.346156	0.49	0.567311	0.191918	0.483871	0.695655	0.355557	0.781605	0.26087	0.755099	0.660548	0.378151	0.279566	0.390244	0.423076	0.463154	0.600002	0.368931	0.474228	0.369564	0.750001	0.325297	0.517646	0.368424	0.244185	0.84536	0.459185	0.401964	0.520408	0.534093	0.537812	0.362638	0.365855	0.59794	0.530432	0.505497	0.657537	0.463413
0.688175	0.362633	0.609195	0.372092	0.583334	0.405063	0.738097	0.578952	0.420292	0.582418	0.445782	0.522387	0.538463	0.539999	0.413464	0.646465	0.483871	0.54348	0.422222	0.505747	0.521741	0.58163	0.550459	0.394957	0.602147	0.231706	0.384616	0.778944	0.31579	0.378639	0.340206	0.684782	0.535716	0.469877	0.552939	0.5	0.255812	0.567013	0.510204	0.519607	0.581635	0.602273	0.470587	0.417582	0.609756	0.577322	0.339129	0.406593	0.602737	0.402439
0.66667	0.373627	0.678164	0.441862	0.440475	0.860764	0.428571	0.69737	0.492754	0.505492	0.566266	0.626862	0.384616	0.689999	0.692312	0.434345	0.548391	0.619565	0.566668	0.781605	0.521741	0.744896	0.541281	0.613446	0.56989	0.32927	0.782052	0.547367	0.610528	0.368931	0.587626	0.510869	0.666665	0.45783	0.482354	0.5	0.534886	0.690721	0.673469	0.509804	0.836735	0.534093	0.411761	0.549452	0.560977	0.463919	0.434782	0.857147	0.506849	0.731709
0.70968	0.505492	0.655177	0.709301	0.559525	0.784811	0.511907	0.342109	0.768115	0.549452	0.469877	0.701494	0.358976	0.519999	0.634616	0.404038	0.806452	0.358697	0.611111	0.298852	0.591304	0.58163	0.504585	0.478992	0.483871	0.560977	0.371796	0.431576	0.547367	0.349514	0.711339	0.71739	0.666665	0.421686	0.411768	0.69737	0.534886	0.494846	0.642858	0.490196	0.510204	0.409091	0.453781	0.670328	0.560977	0.711344	0.35652	0.582418	0.410961	0.475607
0.344088	0.824175	0.597701	0.40698	0.797619	0.481016	0.571429	0.763158	0.449277	0.439559	0.819277	0.761194	0.346156	0.549999	0.682692	0.606062	0.688171	0.695655	0.655554	0.448278	0.495654	0.918365	0.458715	0.563023	0.462367	0.256096	0.499997	0.621049	0.557893	0.407765	0.731957	0.380433	0.416666	0.734936	0.505882	0.421055	0.77907	0.288661	0.765308	0.519607	0.581635	0.454544	0.436975	0.736265	0.658535	0.690721	0.539127	0.681322	0.301368	0.658535
0.569893	0.329667	0.643677	0.255817	0.416666	0.759495	0.535716	0.578952	0.695654	0.461537	0.385543	0.835818	0.576924	0.49	0.403849	0.575755	0.602153	0.619565	0.677776	0.563216	0.400001	0.428569	0.733944	0.579833	0.580643	0.536587	0.461537	0.42105	0.736845	0.320389	0.412369	0.619567	0.571429	0.45783	0.517646	0.934212	0.406977	0.360824	0.489796	0.519607	0.62245	0.624999	0.445378	0.505492	0.487802	0.628867	0.452173	0.604395	0.493151	0.597561
0.655912	0.549452	0.551726	0.523255	0.404762	0.683548	0.404762	0.55263	0.753623	0.560441	0.409638	0.850743	0.461537	0.68	0.365384	0.484849	0.698924	0.576088	0.811111	0.655173	0.469564	0.58163	0.605503	0.512605	0.655914	0.390244	0.461537	0.747366	0.36842	0.407765	0.536081	0.532608	0.714288	0.578314	0.447061	0.855267	0.674422	0.608249	0.581635	0.313726	0.591839	0.590909	0.596638	0.78022	0.463413	0.690721	0.391301	0.659339	0.506849	0.67073
0.462364	0.263735	0.655177	0.639536	0.690479	0.594937	0.630951	0.55263	0.739131	0.527475	0.39759	0.776119	0.628204	0.640001	0.615386	0.626264	0.655914	0.586957	0.488886	0.551722	0.556522	0.806123	0.550459	0.504202	0.763438	0.585366	0.641024	0.568419	0.410529	0.601944	0.721648	0.413041	0.619047	0.518069	0.717645	0.657897	0.372094	0.59794	0.530611	0.637256	0.5	0.715911	0.411761	0.494503	0.695119	0.422683	0.530432	0.747254	0.479453	0.682924
0.817204	0.560441	0.551726	0.627908	0.750001	0.405063	0.642856	0.671055	0.710146	0.439559	0.481925	0.925368	0.512823	0.389998	0.605771	0.707069	0.623657	0.760871	0.655554	0.540229	0.469564	0.785711	0.743118	0.310927	0.516129	0.451218	0.641024	0.536841	0.63158	0.359223	0.577317	0.749997	0.678575	0.445782	0.505882	0.618424	0.488375	0.742271	0.561228	0.647059	0.693877	0.465907	0.394955	0.64835	0.890241	0.443301	0.521736	0.890113	0.657537	0.439023
0.698927	0.813186	0.540232	0.755811	0.583334	0.708864	0.904765	0.605267	0.898546	0.604395	0.373495	0.776119	0.794872	0.65	0.788463	0.545453	0.774195	0.532611	0.777778	0.551722	0.556522	0.806123	0.6422	0.420167	0.623652	0.780488	0.628204	0.73684	0.463159	0.592235	0.670103	0.608698	0.535716	0.60241	0.752938	0.776315	0.709305	0.773198	0.551024	0.705886	0.714289	0.727275	0.65546	0.582418	0.390244	0.762889	0.365215	0.802198	0.671235	0.804878
0.634408	0.78022	0.471268	0.40698	0.642856	0.493674	0.642856	0.763158	0.362316	0.604395	0.759037	0.716419	0.641024	0.699999	0.576926	0.838384	0.817205	0.45652	0.588889	0.712642	0.565218	0.642858	0.660548	0.630252	0.666667	0.439023	0.641024	0.399998	0.884209	0.291263	0.814434	0.619567	0.714288	0.71084	0.564704	0.94737	0.267446	0.762889	0.571431	0.647059	0.5	0.693185	0.663863	0.604395	0.548782	0.670103	0.443478	0.681322	0.602737	0.634145
0.612903	0.725277	0.850579	0.45349	0.666671	0.898737	0.571429	0.710527	0.666669	0.736265	0.722894	0.731344	0.679485	0.68	0.576926	0.727271	0.870967	0.608695	0.488886	0.862068	0.652176	0.632654	0.660548	0.739496	0.655914	0.524393	0.897433	0.599997	0.600002	0.611652	0.680412	0.619567	0.595238	0.915659	0.741174	0.710527	0.73256	0.907219	0.693877	0.460785	0.612247	0.715911	0.663863	0.78022	0.585366	0.731962	0.530432	0.505497	0.863017	0.524393
0.849466	0.494503	0.356323	0.639536	0.809524	0.772153	0.583334	0.460527	0.884054	0.593407	0.795181	0.477613	0.692311	0.66	0.692312	0.444446	0.849462	0.54348	0.711114	0.609197	0.599999	0.836735	0.697248	0.605043	0.634404	0.64634	0.846152	0.431576	0.442107	0.368931	0.587626	0.92391	0.583334	0.819277	0.623531	0.657897	0.674422	0.360824	0.62245	0.617648	0.969389	0.352274	0.63025	0.549452	0.707314	0.628867	0.61739	0.450548	0.726028	1
0.655912	0.637362	0.78161	0.558138	0.797619	0.632917	0.726193	0.736842	0.782608	0.637362	0.554218	0.865668	0.730771	0.529999	0.625001	0.474748	0.817205	0.68478	0.522224	0.57471	0.565218	0.775507	0.697248	0.55462	0.83871	0.365855	0.512817	0.557893	0.515789	0.796118	0.608244	0.70652	0.607143	0.746984	0.494118	0.763158	0.744188	0.670103	0.571431	0.627452	0.755104	0.715911	0.563025	0.637362	0.658535	0.618558	0.513041	0.659339	0.301368	0.634145
0.731185	0.527469	0.72414	0.662791	0.583334	0.658232	0.571429	0.69737	1	0.461537	0.879516	0.686562	0.448716	0.699999	0.576926	0.535352	0.817205	0.54348	0.455554	0.655173	0.495654	0.785711	0.715596	0.462186	0.817205	0.70732	0.474357	0.642101	0.757897	0.456312	0.597935	0.641305	0.404762	0.891564	0.541175	0.618424	0.418604	0.649485	0.755104	0.441178	0.867351	0.284089	0.680669	0.714288	0.64634	0.659794	0.513041	0.64835	0.753425	0.707314
0.795699	0.472525	0.770116	0.767438	0.392857	0.620253	0.511907	0.671055	0.782608	0.450548	0.698798	0.701494	0.679485	0.709999	0.576926	0.525252	0.752691	0.54348	0.655554	0.793099	0.573913	0.693877	0.651374	0.605043	0.6129	0.841462	0.666665	0.663158	0.705262	0.495146	0.608244	0.565215	0.726193	0.481925	0.635295	0.657897	0.627906	0.628867	0.765308	0.39216	0.846938	0.704548	0.596638	0.571429	0.756099	0.536081	0.591304	0.945056	0.534246	0.512198
0.623655	0.615384	0.678164	0.593026	0.607143	0.582279	0.607143	0.776322	0.927538	0.64835	0.710846	0.805968	0.602564	0.33	0.788463	0.616163	0.720434	0.478259	0.744446	0.701148	0.61739	0.908161	0.403671	0.655461	0.752685	0.463413	0.653844	0.557893	0.68421	0.631069	0.659794	0.728259	0.571429	0.686744	0.952937	0.618424	0.441859	0.402065	0.765308	0.441178	0.928574	0.500003	0.731092	0.692305	0.524386	0.525772	0.573913	0.604395	0.753425	0.719515
0.677423	0.681316	0.873567	0.674418	0.535716	0.544306	0.535716	0.921055	0.782608	0.494503	0.722894	0.910443	0.641024	0.750002	0.576926	0.656566	0.63441	0.77174	0.644443	0.689654	0.50435	0.653062	0.486237	0.621849	0.602147	0.451218	0.602564	0.705262	0.757897	0.524271	0.453605	0.869564	0.559525	0.722888	0.611767	0.763158	0.767443	0.381442	0.765308	0.480393	0.908166	0.647726	0.596638	0.615384	0.768294	0.773198	0.547822	0.78022	0.630133	0.780488
0.774194	0.615384	0.632183	0.418607	0.880956	0.708864	0.559525	0.842109	0.869562	0.571429	0.686744	0.776119	0.910259	0.719998	0.46154	0.737372	0.741938	0.489128	0.555557	0.919537	0.582608	0.724488	0.72477	0.613446	0.473119	0.621951	0.935893	0.73684	0.536841	0.796118	0.453605	0.70652	0.964287	0.85542	0.564704	0.684212	0.825586	0.587631	0.79592	0.529411	0.867351	0.659089	0.596638	0.725277	0.560977	0.680412	0.660867	0.560441	0.780821	0.634145
0.784947	0.714283	0.78161	0.372092	0.869051	0.51899	0.690479	0.815794	0.695654	0.604395	0.843372	0.820893	0.756412	0.67	0.903849	0.525252	0.548391	0.652173	0.755557	0.632185	0.634781	0.857142	0.697248	0.59664	0.526881	0.841462	0.589744	0.568419	0.810527	0.31068	0.742266	0.79348	0.940478	0.554218	0.552939	0.736842	0.697677	0.793816	0.846938	0.490196	0.785716	0.681822	0.638653	0.813186	0.439023	0.804125	0.582608	0.901102	0.57534	0.719515
0.591398	0.571429	0.873567	0.767438	0.547621	0.696206	0.761906	0.828952	0.782608	0.692305	0.843372	0.597012	0.410256	0.590002	0.740387	0.616163	0.548391	0.597826	0.777778	0.724136	0.652176	0.897957	0.577981	0.663864	0.602147	0.64634	0.717945	0.484211	0.505263	0.621361	0.494846	0.771736	0.690479	0.746984	0.541175	0.5	0.895352	0.762889	0.775512	0.441178	0.857142	0.602273	0.705883	0.549452	0.621951	0.680412	0.391301	0.78022	0.671235	0.97561
0.580646	0.593407	0.551726	0.802327	0.571429	0.645574	0.595238	0.815794	0.695654	0.692305	1	0.791044	0.794872	0.709999	0.557695	0.71717	0.849462	0.630434	0.544446	0.770111	0.808697	0.70408	0.862385	0.478992	0.870967	0.731709	0.564097	0.610523	0.800001	0.46602	0.577317	0.608698	0.750001	0.891564	0.658824	0.94737	0.68605	0.608249	0.846938	0.931375	0.642858	0.647726	0.714286	0.758243	0.451218	0.84536	0.582608	0.769232	0.657537	0.67073
0.720432	0.813186	0.678164	0.813954	0.357144	0.835442	0.821428	0.75	0.855069	0.692305	0.843372	0.761194	0.487183	0.719998	0.759617	0.686868	0.709681	0.499997	0.788889	0.712642	0.565218	0.867346	0.376144	0.529411	0.913976	0.536587	0.615384	0.852631	0.726314	0.330097	0.752575	0.749997	0.607143	0.638553	0.458825	0.960527	0.534886	0.711339	0.693877	0.598041	0.948981	0.568183	0.697479	0.769232	0.451218	0.608249	0.652171	0.593407	0.671235	0.67073
0.569893	0.835164	0.850579	0.581398	0.750001	0.531648	0.702384	0.921055	0.536231	0.747254	0.759037	0.701494	0.628204	0.790001	0.528845	0.50505	0.924734	0.45652	0.699997	0.931031	0.678262	0.683673	0.577981	0.638655	0.795695	0.719515	0.628204	0.642101	0.694736	0.68932	1	0.532608	0.880956	0.722888	0.847058	0.736842	0.755815	0.556704	0.775512	0.558827	0.724493	0.818181	0.65546	0.615384	0.658535	1	0.443478	0.736265	0.684933	0.621951
0.752689	0.626373	0.804598	0.54651	0.666671	0.683548	0.654766	0.868424	0.768115	0.802198	0.674697	0.611937	0.641024	0.780002	0.721157	0.858585	0.698924	0.739132	0.722224	0.827586	0.782611	0.591834	0.614678	0.731093	0.720428	0.634145	0.794872	0.694736	0.652632	0.708737	0.525772	0.663044	0.702384	0.566266	0.800001	0.684212	0.790698	0.762889	0.744901	0.549023	0.857142	0.750001	0.621847	0.714288	0.499997	0.793816	0.713044	0.802198	0.698632	0.817073
0.39785	0.428571	0.367817	0.313954	0.357144	0.379747	0.333335	0.078945	0.565216	0.285712	0.39759	0.313431	0.205128	0.310001	0.605771	0.535352	0.247315	0.804348	0.299997	0.471265	0.513045	0.397957	0.68807	0.537814	0.387095	0.280491	0.397436	0.273681	0.452633	0.174757	0.628862	0.543477	0.428571	0.373495	0.482354	0.381582	0.441859	0.463919	0.581635	0.421571	0.367351	0.363637	0.428571	0.384616	0.426828	0.463919	0.304347	0.428571	0.452056	0.390244
0.698927	0.076921	0.448274	0.279072	0.583334	0.291143	0.34524	0.368424	0.550723	0.274723	0.361447	0.358206	0.256408	0.440002	0.211537	0.686868	0.268819	0.619565	0.444443	0.528735	0.486955	0.673469	0.486237	0.478992	0.344086	0.35366	0.243588	0.42105	0.157895	0.46602	0.381442	0.358695	0.261903	0.421686	0.635295	0.039473	0.348839	0.494846	0.448981	0.401964	0.397962	0.465907	0.319327	0.472525	0.268291	0.536081	0.399997	0.263735	0.410961	0.365855
0.526884	0.153842	0.172415	0.325582	0.607143	0.189874	0.309526	0.368424	0.623185	0.340661	0.614457	0.328356	0.474357	0.420002	0.538465	0.474748	0.215058	0.478259	0.644443	0.402296	0.521741	0.520408	0.541281	0.655461	0.247309	0.256096	0.487177	0.389472	0.31579	0.46602	0.257729	0.434785	0.416666	0.493973	0.435296	0.184212	0.500003	0.567013	0.459185	0.519607	0.173469	0.602273	0.436975	0.307689	0.463413	0.422683	0.434782	0.362638	0.452056	0.268291
0.580646	0.461537	0.494256	0.430235	0.500003	0.620253	0.190476	0.486842	0.362316	0.516486	0.650601	0.179099	0.512823	0.579998	0.326923	0.444446	0.462367	0.54348	0.233332	0.494253	0.452173	0.510204	0.577981	0.504202	0.36559	0.463413	0.358976	0.442102	0.242108	0.475729	0.340206	0.543477	0.595238	0.45783	0.329412	0.328945	0.337211	0.536081	0.306123	0.637256	0.530611	0.318184	0.361342	0.472525	0.35366	0.474228	0.417387	0.406593	0.506849	0.621951
0.559141	0.483514	0.540232	0.40698	0.440475	0.556963	0.380953	0.381582	0.768115	0.373627	0.481925	0.43283	0.410256	0.539999	0.240387	0.414139	0.655914	0.45652	0.633332	0.41379	0.591304	0.612241	0.431193	0.478992	0.301076	0.597561	0.538457	0.31579	0.178947	0.563105	0.463914	0.565215	0.559525	0.349393	0.494118	0.486842	0.348839	0.556704	0.428574	0.450982	0.591839	0.500003	0.285714	0.428571	0.634145	0.350515	0.452173	0.428571	0.383558	0.841462
0.634408	0.395605	0.586207	0.511628	0.34524	0.430385	0.476194	0.421055	0.507246	0.527475	0.28916	0.417905	0.743592	0.470001	0.346153	0.585856	0.344086	0.586957	0.533335	0.597698	0.347824	0.70408	0.513759	0.495798	0.602147	0.182927	0.333329	0.589471	0.410529	0.320389	0.649485	0.456523	0.428571	0.409638	0.564704	0.118418	0.662795	0.463919	0.459185	0.39216	0.54082	0.124996	0.310924	0.549452	0.609756	0.587631	0.434782	0.582418	0.561642	0.682924
0.903228	0.549452	0.298853	0.465117	0.690479	0.329116	0.642856	0.526315	0.666669	0.35165	0.759037	0.343281	0.602564	0.51	0.365384	0.757578	0.473119	0.499997	0.6	0.482759	0.747825	0.724488	0.477063	0.40336	0.537633	0.256096	0.820512	0.389472	0.505263	0.563105	0.474228	0.5	0.488099	0.506021	0.529411	0.55263	0.360466	0.54639	0.469389	0.647059	0.551024	0.624999	0.537812	0.329672	0.560977	0.288661	0.565213	0.461537	0.479453	0.463413
0.537636	0.329667	0.425287	0.627908	0.678575	0.405063	0.559525	0.421055	0.695654	0.472525	0.493973	0.477613	0.320515	0.409998	0.557695	0.575755	0.376348	0.521741	0.711114	0.57471	0.608695	0.551019	0.81651	0.588237	0.4086	0.304881	0.499997	0.31579	0.57895	0.378639	0.329897	0.630436	0.535716	0.650601	0.611767	0.473685	0.441859	0.319588	0.806123	0.352941	0.54082	0.397727	0.579832	0.417582	0.451218	0.381447	0.443478	0.670328	0.465754	0.439023
0.623655	0.64835	0.402299	0.558138	0.46429	0.620253	0.595238	0.657897	0.434784	0.494503	0.506027	0.895518	0.423076	0.369999	0.528845	0.606062	0.537639	0.576088	0.6	0.390803	0.652176	0.602038	0.788988	0.44538	0.4086	0.426828	0.371796	0.547367	0.557893	0.485437	0.865978	0.510869	0.547621	0.361447	0.682352	0.381582	0.476748	0.783507	0.663265	0.480393	0.724493	0.227272	0.579832	0.549452	0.64634	0.412374	0.49565	0.516486	0.616435	0.29268
0.559141	0.681316	0.50575	0.534883	0.535716	0.645574	0.440475	0.69737	0.434784	0.483514	0.698798	0.656712	0.653844	0.68	0.384619	0.707069	0.580648	0.652173	0.588889	0.563216	0.608695	0.70408	0.669722	0.512605	0.602147	0.536587	0.576924	0.442102	0.68421	0.407765	0.422678	0.684782	0.738097	0.554218	0.776467	0.223685	0.77907	0.70103	0.602043	0.343137	0.551024	0.93182	0.495796	0.461537	0.304875	0.422683	0.573913	0.472525	0.589039	0.719515
0.526884	0.505492	0.540232	0.488372	0.65476	0.556963	0.607143	0.486842	0.681161	0.747254	0.686744	0.194024	0.576924	0.689999	0.48077	0.595962	0.559143	0.499997	0.766668	0.528735	0.791306	0.448976	0.605503	0.815124	0.505376	0.414634	0.564097	0.515789	0.557893	0.46602	0.731957	0.369564	0.607143	0.795181	0.741174	0.578952	0.441859	0.577322	0.551024	0.627452	0.683673	0.727275	0.521006	0.494503	0.634145	0.463919	0.478259	0.78022	0.42466	0.829267
0.559141	0.51648	0.471268	0.569765	0.547621	0.455701	0.583334	0.618424	0.5942	0.417582	0.493973	0.402981	1	0.399998	0.48077	0.737372	0.5914	0.641303	0.477776	0.367815	0.747825	0.653062	0.596329	0.72269	0.537633	0.439023	0.448716	0.336842	0.673684	0.601944	0.391751	0.543477	0.666665	0.506021	0.658824	0.328945	0.674422	0.618558	0.62245	0.647059	0.479592	0.556819	0.47899	0.692305	0.487802	0.639176	0.669562	0.450548	0.42466	0.634145
0.698927	0.483514	0.356323	0.569765	0.678575	0.556963	0.46429	0.710527	0.550723	0.494503	0.518075	0.552237	0.461537	0.620001	0.528845	0.747472	0.580648	0.663042	0.688886	0.586204	0.791306	0.714284	0.568807	0.630252	0.548386	0.268291	0.371796	0.778944	0.547367	0.446603	0.567008	0.652174	0.738097	0.373495	0.64706	0.539473	0.627906	0.649485	0.448981	0.647059	0.79592	0.500003	0.689076	0.483514	0.682924	0.45361	0.539127	0.714288	0.684933	0.402439
0.881724	0.670328	0.551726	0.697673	0.357144	0.632917	0.738097	0.513158	0.710146	0.560441	0.650601	0.626862	0.461537	0.750002	0.5	0.676767	0.612905	0.369566	0.677776	0.89655	0.591304	0.836735	0.651374	0.697477	0.677419	0.695125	0.474357	0.36842	0.57895	0.582522	0.432987	0.815218	0.690479	0.39759	0.517646	0.657897	0.569768	0.494846	0.785716	0.67647	0.5	0.738638	0.554622	0.527475	0.585366	0.618558	0.573913	0.758243	0.438358	0.451218
0.559141	0.714283	0.574713	0.744183	0.500003	0.620253	0.46429	0.736842	0.768115	0.538463	0.566266	0.776119	0.474357	0.780002	0.567311	0.545453	0.612905	0.706524	0.722224	0.632185	0.486955	0.653062	0.788988	0.823527	0.494624	0.500003	0.794872	0.505263	0.57895	0.368931	0.597935	0.71739	0.642856	0.506021	0.611767	0.5	0.627906	0.783507	0.602043	0.617648	0.673469	0.693185	0.504199	0.582418	0.841462	0.587631	0.61739	0.670328	0.465754	0.573172
0.784947	0.51648	0.459768	0.802327	0.46429	0.607595	0.654766	0.64474	0.478261	0.604395	0.650601	0.626862	0.564104	0.68	0.46154	0.71717	0.397853	0.750001	0.8	0.41379	0.599999	0.734692	0.752292	0.57143	0.6129	0.597561	0.653844	0.410524	0.789475	0.456312	0.639171	0.739128	0.511907	0.638553	0.741174	0.868424	0.581396	0.505154	0.479592	0.843137	0.377555	0.852271	0.504199	0.483514	0.841462	0.731962	0.399997	0.472525	0.780821	0.585366
0.731185	0.505492	0.689658	0.45349	0.738097	0.683548	0.428571	0.460527	0.913046	0.538463	0.722894	0.567162	0.756412	0.450001	0.653847	0.595962	0.440862	0.836956	0.766668	0.551722	0.713044	0.836735	0.752292	0.605043	0.6129	0.68293	0.641024	0.452628	0.694736	0.53398	0.556699	0.663044	0.738097	0.518069	0.576468	0.776315	0.348839	0.814434	0.724493	0.705886	0.785716	0.636363	0.504199	0.527475	0.597561	0.546395	0.61739	0.692311	0.958905	0.231706
0.838709	0.659339	0.528738	0.616281	0.809524	0.797468	0.583334	0.684212	0.623185	0.758243	0.807229	0.328356	0.474357	0.709999	0.701927	0.606062	0.623657	0.695655	0.488886	0.586204	0.773911	0.714284	0.807336	0.546217	0.634404	0.695125	0.576924	0.599997	0.63158	0.737862	0.721648	0.445654	0.678575	0.493973	0.858823	0.5	0.837214	0.835051	0.653062	0.598041	0.612247	0.738638	0.394955	0.681316	0.621951	0.494846	0.565213	0.692311	0.657537	0.573172
0.741937	0.406593	0.459768	0.825582	0.738097	0.620253	0.642856	0.486842	0.768115	0.505492	0.626505	0.805968	0.371796	0.620001	0.826923	0.585856	0.83871	0.478259	0.6	0.781605	0.73913	0.79592	0.779814	0.714287	0.645162	0.658535	0.423076	0.852631	0.652632	0.572813	0.525772	0.673913	0.952382	0.843372	0.494118	0.605267	0.51163	0.515463	0.714289	0.56863	0.806123	0.636363	0.546215	0.64835	0.841462	0.577322	0.599999	0.736265	0.684933	0.573172
0.741937	0.615384	0.804598	0.383719	0.595238	0.645574	0.642856	0.69737	0.362316	0.615384	0.867468	0.597012	0.615384	0.760002	0.673077	0.686868	0.462367	0.858694	0.744446	0.586204	0.678262	0.857142	0.844033	0.68067	0.548386	0.621951	0.474357	0.589471	0.726314	0.84466	0.577317	0.597823	0.89286	0.469877	0.494118	0.75	0.837214	0.670103	0.5	0.647059	0.724493	0.556819	0.512603	0.582418	0.609756	0.639176	0.634781	0.813186	0.684933	0.67073
0.60215	0.692305	0.66667	0.639536	0.666671	0.658232	0.678575	0.89474	0.637677	0.582418	0.927713	0.731344	0.692311	0.770002	0.615386	0.696969	0.645162	0.760871	0.688886	0.528735	1	0.775507	0.715596	0.714287	0.494624	1	0.666665	0.47368	0.568424	0.650486	0.690721	0.695651	0.928574	0.662649	0.717645	0.565788	0.73256	0.70103	0.816327	0.71569	0.673469	0.647726	0.470587	0.472525	0.853657	0.639176	0.730434	0.516486	0.780821	0.682924
0.612903	0.725277	0.66667	0.581398	0.904765	0.784811	0.428571	0.815794	0.956523	0.714288	0.662649	0.746269	0.94872	0.559998	0.711542	0.797981	0.741938	0.706524	0.988889	0.597698	0.817393	0.908161	0.733944	0.806721	0.83871	0.548782	0.551277	0.842105	0.589476	0.84466	0.505154	0.70652	0.797619	0.518069	1	0.473685	0.837214	0.70103	0.693877	0.82353	0.561228	0.704548	0.495796	0.714288	0.719509	0.505154	0.791302	0.747254	0.493151	0.890241
0.774194	0.692305	0.862073	0.465117	0.571429	0.835442	0.535716	0.710527	0.782608	0.571429	0.445782	0.850743	0.743592	0.640001	0.634616	0.757578	0.559143	0.836956	0.755557	0.678161	0.730434	0.714284	0.908255	0.663864	0.881719	0.475614	0.628204	0.557893	0.768423	0.912624	0.597935	0.684782	0.666665	0.698792	0.611767	0.592109	0.744188	0.804125	0.79592	0.843137	0.663265	0.659089	0.613444	0.813186	0.865852	0.639176	0.469564	0.813186	1	0.487802
0.946238	0.824175	0.793104	0.581398	0.726193	0.683548	0.583334	0.723685	0.782608	0.604395	0.433734	0.761194	0.705131	0.770002	0.701927	0.767679	0.494624	0.663042	0.900003	0.655173	0.843479	0.775507	0.853211	0.739496	0.741933	0.560977	0.653844	0.442102	0.884209	0.669903	0.597935	0.92391	0.821428	0.590362	0.752938	0.5	0.906979	0.979382	0.79592	0.696078	0.612247	0.806818	0.361342	0.901102	0.634145	0.721653	0.634781	0.78022	0.794519	0.817073
0.655912	0.736265	0.678164	0.825582	0.666671	0.658232	0.714288	1	0.681161	0.538463	0.710846	0.865668	0.756412	1	0.48077	0.777779	0.881719	0.750001	0.722224	0.816093	0.808697	0.87755	0.926603	0.630252	0.655914	0.817073	0.794872	0.747366	0.63158	0.650486	0.711339	0.858695	0.821428	0.650601	0.858823	0.710527	0.802326	0.659794	0.79592	1	0.744901	0.670453	0.605041	0.64835	0.878046	0.587631	0.626085	0.615384	0.849312	0.609756
0.774194	0.571429	0.919543	0.511628	0.845237	0.784811	0.702384	0.578952	0.782608	0.769232	0.626505	0.865668	0.858972	0.83	0.740387	0.757578	0.752691	0.77174	0.677776	0.73563	0.791306	0.887753	0.834859	0.70588	0.6129	0.658535	0.961533	0.557893	0.863157	0.592235	0.639171	0.92391	0.976191	0.771085	0.64706	0.539473	0.581396	0.835051	0.908166	0.529411	0.959185	0.704548	0.554622	0.813186	0.817073	0.84536	0.547822	0.615384	1	0.548782
1	0.747254	0.804598	0.558138	0.666671	0.797468	0.785715	0.684212	0.7971	0.626373	0.89157	0.925368	0.794872	0.640001	0.826923	0.909089	0.806452	0.804348	0.811111	0.42529	0.939132	0.816327	0.871559	0.798318	0.924728	0.621951	0.512817	0.810522	0.757897	0.786409	0.505154	0.739128	0.988096	0.783133	0.670588	0.69737	0.883724	0.969073	0.775512	0.774512	0.571431	0.681822	0.756301	0.615384	0.731709	0.742271	0.660867	0.934068	0.767123	0.682924
0.784947	0.901096	0.908049	0.755811	0.809524	0.860764	0.750001	0.736842	0.927538	0.747254	0.807229	0.865668	0.743592	0.579998	0.673077	0.898988	0.806452	0.77174	0.888892	0.758618	0.973914	0.714284	0.678896	1	0.580643	0.64634	0.923073	0.705262	0.884209	0.718445	0.742266	0.804349	0.988096	0.506021	1	0.605267	0.813953	0.886596	0.897962	0.754904	0.775512	1	0.697479	0.736265	0.926831	0.536081	0.573913	0.813186	0.821916	0.597561
0.827956	0.64835	0.597701	0.930229	0.738097	0.746837	0.500003	0.89474	0.840577	0.86813	0.722894	0.671637	0.807692	0.859999	0.817308	0.949496	0.516129	0.77174	0.944446	0.701148	0.913042	0.846938	0.917429	0.72269	0.677419	0.719515	0.564097	0.557893	0.800001	1	0.670103	0.771736	0.952382	0.337345	0.858823	0.631582	0.802326	0.84536	0.826531	0.843137	0.591839	0.886367	0.462184	0.857141	0.743904	0.773198	0.61739	0.615384	1	0.658535
0.741937	0.846153	0.678164	0.674418	0.702384	0.810126	0.821428	0.776322	0.478261	0.956045	0.60241	0.805968	0.884613	0.709999	0.634616	0.686868	0.602153	0.673911	0.922224	0.57471	0.826088	0.87755	0.807336	0.630252	0.946233	0.64634	0.564097	1	0.757897	0.669903	0.608244	0.673913	0.940478	0.674697	0.458825	0.89474	0.68605	0.824743	0.663265	0.725493	0.714289	0.522729	0.65546	0.813186	0.853657	0.75258	0.75652	0.791209	0.465754	0.951221
0.870971	1	0.574713	0.54651	1	0.949369	0.547621	0.789479	0.884054	0.703294	0.686744	0.686562	0.910259	0.770002	0.759617	0.747472	0.806452	0.836956	0.777778	0.747124	0.782611	0.622445	1	0.647058	0.752685	0.951221	0.769225	0.642101	0.505263	0.84466	0.649485	0.92391	0.809524	1	0.741174	0.605267	0.941862	0.762889	0.734697	0.803922	1	0.477271	0.80672	0.824175	0.926831	0.474228	0.669562	0.890113	0.794519	0.560977
0.516131	0.890107	1	0.930229	0.523812	0.696206	0.630951	0.973685	0.768115	0.879119	0.843372	0.925368	0.794872	0.760002	0.750002	0.595962	0.774195	0.663042	0.855554	0.758618	0.808697	0.887753	0.779814	0.890756	0.516129	0.634145	0.769225	0.757892	0.715788	0.786409	0.865978	0.630436	0.976191	0.481925	0.776467	0.710527	0.872097	0.639176	0.897962	0.82353	0.755104	0.89773	0.504199	0.934068	0.829267	0.608249	1	0.923079	0.616435	0.658535
0.634408	0.428571	0.563219	0.348837	0.357144	0.316458	0.440475	0.473685	0.768115	0.307689	0.445782	0.522387	0.435896	0.199999	0.788463	0.565655	0.5914	0.347827	0.555557	0.597698	0.50435	0.520408	0.458715	0.411763	0.451609	0.548782	0.269229	0.431576	0.400003	0.456312	0.494846	0.326087	0.488099	0.506021	0.447061	0.276315	0.348839	0.422683	0.632654	0.32353	0.724493	0.465907	0.470587	0.703299	0.29268	0.340206	0.530432	0.505497	0.301368	0.707314
0.516131	0.406593	0.321841	0.197673	0.369049	0.405063	0.333335	0.618424	0.420292	0.307689	0.45783	0.283581	0.653844	0.359999	0.269233	0.585856	0.236562	0.554349	0.422222	0.252876	0.591304	0.357142	0.284404	0.470589	0.376343	0.560977	0.205128	0.452628	0.484211	0.436895	0.340206	0.304349	0.583334	0.168676	0.470589	0.368424	0.441859	0.463919	0.255104	0.441178	0.54082	0.227272	0.394955	0.494503	0.524386	0.577322	0.365215	0.505497	0.301368	0.365855
0.483869	0.428571	0.540232	0.174418	0.642856	0.202532	0.34524	0.25	0.492754	0.120876	0.373495	0.328356	0.282055	0.450001	0.211537	0.444446	0.43011	0.282606	0.266665	0.42529	0.269566	0.255099	0.348622	0.361345	0.150538	0.548782	0.205128	0.157895	0.410529	0.213591	0.175257	0.456523	0.178572	0.433734	0.552939	0.263158	0.255812	0.443301	0.346938	0.274512	0.408166	0.340911	0.521006	0.318678	0.182927	0.371138	0.278257	0.35165	0.246575	0.402439
0.161291	0.241757	0.21839	0.302327	0	0.36709	0.214285	0.328945	0.318839	0	0.204819	0.328356	0.282055	0.33	0.442309	0	0.473119	0.369566	0.288886	0.333333	0.165217	0.397957	0.376144	0	0.301076	0.182927	0.551277	0.168421	0.305264	0.087376	0.164949	0.065215	0.166668	0	0.717645	0.276315	0.313956	0.432992	0.132654	0.235297	0.285716	0.215909	0.445378	0.131865	0.231706	0.319588	0.191303	0.263735	0.28767	0.378049
0.311825	0.483514	0	0.45349	0.130954	0.227854	0.166668	0.328945	0.347823	0.307689	0.373495	0.43283	0.358976	0.379999	0.346153	0.252523	0.483871	0.152175	0.288886	0.206895	0.330433	0.58163	0.27523	0.15126	0.096771	0.280491	0.564097	0.452628	0.31579	0.116506	0.422678	0.271741	0.023809	0.493973	0.211769	0.171055	0.302328	0.525772	0.357142	0.186274	0.234697	0.227272	0.310924	0.241757	0.268291	0.402065	0.130431	0.549452	0.383558	0.060974
0.322583	0.340655	0.183909	0.395352	0.107146	0.51899	0.261909	0.276315	0.579708	0.285712	0.180723	0.492538	0.128207	0.369999	0.423079	0.242422	0.397853	0.326084	0.355557	0.310346	0.391305	0.448976	0.137615	0.57143	0.193548	0.195122	0.205128	0.410524	0.178947	0.330097	0.381442	0.086959	0.607143	0.216867	0.364705	0.276315	0.395349	0.288661	0.265308	0.225493	0.469389	0.284089	0.285714	0.329672	0.195122	0.391756	0.321738	0.230768	0.164379	0.182927
0.516131	0.120876	0.528738	0.279072	0.416666	0.531648	0.321431	0.342109	0.2029	0.318678	0.325303	0.328356	0.153848	0.379999	0.240387	0.333333	0.322581	0.510872	0.266665	0.42529	0	0.459185	0.449541	0.193279	0.333333	0.121954	0.487177	0.221051	0.252634	0.446603	0.350515	0.336956	0.273807	0.421686	0.188235	0.55263	0.360466	0.103095	0.551024	0.029411	0.673469	0.079543	0.310924	0.549452	0.280485	0.515463	0.191303	0.241757	0.232877	0.475607
0.301073	0.494503	0.471268	0.279072	0.46429	0.468359	0.333335	0.434212	0.507246	0.263735	0.349399	0.373131	0.166668	0.5	0.221157	0.50505	0.258067	0.326084	0.388889	0.16092	0.226089	0.561223	0.422019	0.15126	0.301076	0.64634	0.371796	0.147369	0.231582	0.407765	0.505154	0.358695	0.309526	0.445782	0.400004	0.157897	0.418604	0.412374	0.224493	0.205881	0.41837	0.261362	0.579832	0.395605	0.060974	0.505154	0.043477	0.472525	0.219179	0.365855
0.419354	0.307689	0.298853	0.604653	0.357144	0.291143	0.416666	0.631582	0.362316	0.252746	0.60241	0.119399	0.371796	0.770002	0.48077	0.333333	0.43011	0.239129	0.544446	0.356321	0.356524	0.836735	0.394497	0.411763	0.4086	0.231706	0.448716	0.463154	0.115791	0.514563	0.494846	0.195651	0.333335	0.421686	0.341176	0.565788	0.383721	0.463919	0.479592	0.196078	0.530611	0.227272	0.32773	0.373627	0.439023	0.319588	0.434782	0.329672	0.71233	0.170733
0.623655	0.461537	0.356323	0.383719	0.357144	0.392405	0.630951	0.276315	0.5942	0.329667	0.349399	0.701494	0.371796	0.420002	0.54808	0.28283	0.580648	0.358697	0.377778	0.597698	0.50435	0.418365	0.422019	0.378151	0.247309	0.304881	0.589744	0.452628	0.400003	0.262133	0.463914	0.391302	0.321431	0.421686	0.658824	0.19737	0.627906	0.45361	0.469389	0.421571	0.612247	0.03409	0.386552	0.571429	0.219512	0.422683	0.521736	0.483514	0.178084	0.426828
0.387097	0.439559	0.551726	0.40698	0.34524	0.481016	0.595238	0.460527	0.507246	0.406593	0.481925	0.373131	0.653844	0.369999	0.365384	0.292931	0.666667	0.326084	0.433332	0.448278	0.330433	0.58163	0.357796	0.495798	0.462367	0.524393	0.269229	0.210525	0.378946	0.728154	0.185566	0.510869	0.547621	0.506021	0.470589	0.328945	0.453493	0.45361	0.530611	0.088238	0.469389	0.454544	0.260501	0.329672	0.32927	0.711344	0.478259	0.417582	0.452056	0.426828
0.505379	0.384616	0.758622	0.534883	0.523812	0.417721	0.571429	0.539473	0.405793	0.384616	0.60241	0.537312	0.346156	0.470001	0.615386	0.262628	0.731186	0.293476	0.477776	0.540229	0.486955	0.612241	0.504585	0.411763	0.139786	0.097564	0.564097	0.610523	0.294738	0.563105	0.412369	0.391302	0.452379	0.289154	0.282355	0.69737	0.453493	0.628867	0.448981	0.372548	0.326531	0.534093	0.588235	0.417582	0.256096	0.329897	0.460869	0.670328	0.479453	0.304881
0.29032	0.362633	0.356323	0.290699	0.452385	0.417721	0.404762	0.513158	0.478261	0.417582	0.349399	0.492538	0.410256	0.49	0.538465	0.444446	0.440862	0.22826	0.633332	0.471265	0.286956	0.336735	0.587155	0.504202	0.36559	0.365855	0.256408	0.515789	0.347368	0.262133	0.40206	0.532608	0.464284	0.337345	0.72941	0.539473	0.302328	0.402065	0.744901	0.088238	0.408166	0.465907	0.436975	0.373627	0.256096	0.402065	0.426083	0.560441	0.561642	0.475607
0.322583	0.505492	0.183909	0.151163	0.238094	0.696206	0.380953	0.5	0.2029	0.560441	0.180723	0.388056	0.435896	0.49	0.403849	0.414139	0.397853	0.347827	0.388889	0.287358	0.234784	0.724488	0.403671	0.470589	0.333333	0.414634	0.346156	0.378946	0.484211	0.524271	0.298965	0.380433	0.440475	0.228915	0.564704	0.486842	0.209302	0.505154	0.41837	0.382356	0.397962	0.386364	0.294117	0.21978	0.341465	0.391756	0.330433	0.384616	0.342463	0.378049
0.516131	0.307689	0.229884	0.313954	0.392857	0.227854	0.523812	0.355267	0.420292	0.208791	0.481925	0.582087	0.346156	0.32	0.298078	0.292931	0.301076	0.467389	0.511108	0.379309	0.417392	0.428569	0	0.462186	0.537633	0.268291	0.410256	0.347368	0.31579	0.563105	0.268038	0.315218	0.34524	0.373495	0.294119	0.210527	0.313956	0.226807	0.459185	0.274512	0.316327	0.465907	0.47899	0.208791	0.390244	0.432992	0.226084	0.384616	0.219179	0.524393
0.344088	0.351644	0.149427	0.488372	0.440475	0.3038	0.452379	0.486842	0.333331	0.417582	0.638553	0.238806	0.333335	0.409998	0.615386	0.131314	0.494624	0.173914	0.377778	0.321839	0.12174	0.58163	0.532107	0.487395	0.279566	0.32927	0.474357	0.242103	0.294738	0.378639	0.350515	0.228259	0.583334	0.240963	0.447061	0.434212	0.302328	0.319588	0.377555	0.284315	0.5	0.124996	0.453781	0.604395	0.35366	0.391756	0.347824	0.307695	0.452056	0.304881
0.29032	0.340655	0.379311	0.441862	0.273813	0.36709	0.583334	0.236842	0.463769	0.175825	0.349399	0.567162	0.448716	0.430002	0.240387	0.272729	0.559143	0.173914	0.488886	0.241382	0.269566	0.530611	0.302752	0.352942	0.225805	0.402439	0.551277	0.284207	0.36842	0.330097	0.020618	0.554346	0.238094	0.409638	0.35294	0.5	0.372094	0.29897	0.428574	0	0.510204	0.352274	0.420168	0.406593	0.268291	0.350515	0.23478	0.329672	0.356161	0.390244
0.516131	0.241757	0.298853	0.279072	0.178572	0.493674	0.440475	0.539473	0.376808	0.186814	0.554218	0.343281	0.346156	0.409998	0.336538	0.191918	0.569896	0.358697	0.277776	0.379309	0.365219	0.5	0.348622	0.369748	0.311829	0.170733	0.320509	0.494737	0.294738	0.320389	0.432987	0.315218	0.273807	0.349393	0.505882	0.421055	0.174419	0.494846	0.5	0.21569	0.448981	0.159092	0.319327	0.461537	0.524386	0.494846	0.252171	0.285712	0.150681	0.268291
0.494626	0.373627	0.160921	0.558138	0.452385	0.620253	0.392857	0.342109	0.536231	0.560441	0.313256	0.626862	0.153848	0.539999	0.394234	0.585856	0.5914	0.597826	0.2	0.459771	0.417392	0.428569	0.541281	0.352942	0.430104	0.621951	0.435896	0.42105	0.357894	0.184466	0.134016	0.521738	0.500003	0.204819	0.800001	0.486842	0.313956	0.422683	0.316327	0.303922	0.551024	0.704548	0.512603	0.285712	0.512192	0.484537	0.539127	0.428571	0.205481	0.64634
0.419354	0.472525	0.344829	0.232562	0.392857	0.392405	0.428571	0.236842	0.478261	0.263735	0.349399	0.268656	0.217948	0.219998	0.46154	0.474748	0.559143	0.304345	0.077776	0.402296	0.391305	0.438772	0.385318	0.134453	0.4086	0.390244	0.217948	0.578945	0.147369	0.106793	0.123708	0.358695	0.34524	0.265058	0.376469	0.421055	0.372094	0.061859	0.081635	0.56863	0.153062	0.363637	0.210082	0.362638	0.195122	0.268043	0.339129	0.164836	0.150681	0.32927
0.39785	0.263735	0.459768	0.40698	0.511907	0.455701	0.261909	0.5	0.434784	0.263735	0.554218	0.164174	0.115387	0.33	0.365384	0.424245	0.473119	0.260868	0.444443	0.252876	0.156521	0.387753	0.339448	0.453783	0.344086	0.280491	0.448716	0.389472	0.326316	0.077668	0.360824	0.478262	0.309526	0.409638	0.117649	0.381582	0.395349	0.226807	0.561228	0.205881	0.581635	0.124996	0.378149	0.505492	0.365855	0.216498	0.199998	0.604395	0.315067	0.29268
0.322583	0.230768	0.275866	0.127908	0.333335	0.544306	0.440475	0.355267	0.289854	0.274723	0.554218	0.268656	0.282055	0.300001	0.336538	0.454547	0.483871	0.336958	0.322219	0.379309	0.26087	0.479592	0.247708	0.453783	0.301076	0.231706	0.230768	0.305259	0.273686	0.398056	0.422678	0.380433	0.166668	0.493973	0.329412	0.289473	0.104654	0.257734	0.397962	0.186274	0.448981	0.352274	0.252098	0.505492	0.402439	0.247425	0.286952	0.461537	0.301368	0.341465
0.301073	0.296701	0.540232	0.267444	0.34524	0.430385	0.523812	0.631582	0.333331	0.582418	0.228915	0.358206	0.423076	0.409998	0.326923	0.525252	0.63441	0.206522	0.422222	0.436784	0.347824	0.58163	0.449541	0.470589	0.333333	0.304881	0.192308	0.621049	0.452633	0.417473	0.422678	0.456523	0.583334	0.373495	0.305883	0.328945	0.302328	0.422683	0.357142	0.362744	0.602043	0.329547	0.336133	0.494503	0.512192	0.432992	0.391301	0.472525	0.36986	0.402439
0.462364	0.362633	0.379311	0.441862	0.249999	0.405063	0.46429	0.526315	0.666669	0.35165	0.180723	0.567162	0.551284	0.270002	0.48077	0.555554	0.365596	0.271737	0.655554	0.390803	0.417392	0.428569	0.486237	0.44538	0.333333	0.195122	0.435896	0.210525	0.410529	0.194174	0.391751	0.489131	0.380953	0.361447	0.388233	0.473685	0.430232	0.505154	0.346938	0.205881	0.479592	0.465907	0.352939	0.362638	0.304875	0.381447	0.321738	0.747254	0.493151	0.35366
0.365592	0.406593	0.551726	0.395352	0.559525	0.594937	0.571429	0.539473	0.666669	0.494503	0.373495	0.746269	0.371796	0.430002	0.54808	0.404038	0.63441	0.554349	0.655554	0.551722	0.339129	0.397957	0.72477	0.44538	0.440857	0.475614	0.756405	0.452628	0.31579	0.398056	0.54639	0.608698	0.464284	0.554218	0.341176	0.723685	0.453493	0.402065	0.602043	0.411767	0.530611	0.545456	0.705883	0.615384	0.280485	0.505154	0.37391	0.615384	0.42466	0.536587
0.60215	0.351644	0.655177	0.441862	0.595238	0.468359	0.666671	0.710527	0.753623	0.461537	0.518075	0.626862	0.435896	0.460001	0.567311	0.535352	0.494624	0.336958	0.677776	0.379309	0.547827	0.571426	0.577981	0.327733	0.6129	0.524393	0.423076	0.47368	0.536841	0.417473	0.659794	0.456523	0.488099	0.614457	0.552939	0.473685	0.68605	0.494846	0.632654	0.509804	0.510204	0.443181	0.512603	0.659339	0.536587	0.536081	0.486955	0.505497	0.452056	0.597561
0.66667	0.428571	0.459768	0.360464	0.285718	0.772153	0.547621	0.44737	0.608693	0.604395	0.518075	0.656712	0.358976	0.420002	0.615386	0.333333	0.559143	0.576088	0.455554	0.275864	0.547827	0.571426	0.541281	0.59664	0.516129	0.365855	0.564097	0.42105	0.547367	0.368931	0.391751	0.586954	0.476188	0.409638	0.517646	0.64474	0.453493	0.29897	0.612247	0.32353	0.704086	0.215909	0.436975	0.483514	0.573172	0.29897	0.643476	0.439559	0.356161	0.390244
0.612903	0.626373	0.390805	0.325582	0.750001	0.405063	0.404762	0.75	0.623185	0.428571	0.421686	0.761194	0.564104	0.430002	0.509615	0.454547	0.709681	0.45652	0.766668	0.402296	0.286956	0.479592	0.532107	0.546217	0.505376	0.621951	0.499997	0.189473	0.378946	0.524271	0.453605	0.521738	0.630951	0.31325	0.564704	0.657897	0.395349	0.329897	0.561228	0.470589	0.41837	0.579546	0.445378	0.549452	0.682924	0.309279	0.278257	0.637362	0.465754	0.609756
0.623655	0.549452	0.735634	0.441862	0.476194	0.696206	0.654766	0.69737	0.623185	0.725277	0.325303	0.507462	0.589744	0.579998	0.403849	0.575755	0.537639	0.45652	0.388889	0.701148	0.408696	0.683673	0.403671	0.504202	0.666667	0.317076	0.525637	0.652632	0.347368	0.388348	0.536081	0.71739	0.428571	0.421686	0.564704	0.473685	0.453493	0.783507	0.530611	0.284315	0.653062	0.500003	0.579832	0.428571	0.573172	0.525772	0.347824	0.505497	0.493151	0.719515
0.64516	0.703294	0.72414	0.697673	0.607143	0.341774	0.785715	0.657897	0.695654	0.538463	0.518075	0.686562	0.410256	0.640001	0.673077	0.565655	0.63441	0.413043	0.499997	0.632185	0.434782	0.806123	0.614678	0.579833	0.602147	0.439023	0.564097	0.484211	0.663158	0.46602	0.639171	0.576084	0.535716	0.686744	0.600002	0.434212	0.453493	0.577322	0.571431	0.539219	0.734697	0.556819	0.563025	0.692305	0.560977	0.628867	0.452173	0.494503	0.767123	0.560977
0.634408	0.483514	0.540232	0.54651	0.452385	0.405063	0.761906	0.434212	0.710146	0.395605	0.783133	0.820893	0.461537	0.559998	0.509615	0.666667	0.602153	0.369566	0.855554	0.666667	0.452173	0.724488	0.614678	0.638655	0.483871	0.536587	0.628204	0.526315	0.431581	0.563105	0.536081	0.630436	0.690479	0.216867	0.470589	0.75	0.616279	0.567013	0.928574	0.5	0.755104	0.318184	0.571429	0.527475	0.64634	0.505154	0.452173	0.703299	0.876716	0.487802
0.548388	0.51648	0.597701	0.45349	0.89286	0.784811	0.702384	0.618424	0.956523	0.626373	0.710846	0.776119	0.564104	0.65	0.625001	0.626264	0.827957	0.413043	0.833332	0.885056	0.547827	0.775507	0.651374	0.663864	0.591395	0.865858	0.641024	0.715788	0.442107	0.436895	0.577317	0.804349	0.678575	0.650601	0.611767	0.828952	0.523258	0.783507	0.591839	0.627452	0.846938	0.409091	0.588235	0.857141	0.439023	0.608249	0.391301	0.615384	0.794519	0.707314
0.806451	0.505492	0.735634	0.674418	0.785715	0.481016	0.690479	0.618424	0.623185	0.450548	0.843372	0.567162	0.692311	0.760002	0.46154	0.666667	0.752691	0.663042	0.577778	0.793099	0.608695	0.58163	0.513759	0.815124	0.634404	0.719515	0.487177	0.821053	0.484211	0.388348	0.731957	0.739128	0.65476	0.542164	0.564704	0.55263	0.604651	0.70103	0.775512	0.607845	0.704086	0.693185	0.731092	0.406593	0.682924	0.587631	0.634781	0.659339	0.57534	0.853657
0.612903	0.78022	0.78161	0.558138	0.845237	0.734179	0.607143	0.776322	0.463769	0.835164	0.759037	0.597012	0.538463	0.859999	0.615386	0.666667	0.752691	0.706524	0.688886	0.666667	0.582608	0.622445	0.68807	0.689073	0.537633	0.231706	0.782052	0.905261	0.642106	0.495146	0.711339	0.641305	0.809524	0.734936	0.72941	0.776315	0.558141	0.75258	0.673469	0.67647	0.693877	0.556819	0.47899	0.725277	0.817073	0.546395	0.565213	0.736265	0.780821	0.609756
0.66667	0.252746	0.517244	0.569765	0.595238	0.658232	0.654766	0.802637	0.739131	0.428571	0.819277	0.686562	0.564104	0.83	0.432694	0.707069	0.612905	0.510872	0.633332	0.643679	0.582608	0.724488	0.559633	0.663864	0.440857	0.500003	0.653844	0.673684	0.536841	0.543688	0.587626	0.749997	0.547621	0.650601	0.623531	0.565788	0.523258	0.257734	0.816327	0.284315	0.908166	0.659089	0.781511	0.670328	0.621951	0.608249	0.434782	0.736265	0.698632	0.585366
0.655912	0.670328	0.574713	0.430235	0.666671	0.594937	0.607143	0.828952	0.666669	0.35165	0.590362	0.805968	0.782052	0.579998	0.605771	0.78788	0.741938	0.619565	0.566668	0.666667	0.64348	0.561223	0.678896	0.478992	0.731181	0.573172	0.423076	0.631575	0.515789	0.485437	0.690721	0.749997	0.678575	0.578314	0.588238	0.69737	0.569768	0.463919	0.836735	0.225493	0.836735	0.579546	0.621847	0.813186	0.658535	0.587631	0.399997	0.725277	0.602737	0.756099
0.505379	0.725277	0.689658	0.732556	0.642856	0.594937	0.702384	0.907897	0.681161	0.538463	0.626505	0.910443	0.602564	0.689999	0.750002	0.545453	1	0.597826	0.6	0.747124	0.713044	0.908161	0.651374	0.68067	0.698924	0.500003	0.820512	0.652632	0.642106	0.456312	0.690721	0.641305	0.797619	0.60241	0.764702	0.44737	0.581396	0.70103	1	0.705886	0.54082	0.681822	0.689076	0.736265	0.585366	0.89691	0.408692	0.813186	0.780821	0.780488
0.924733	0.692305	0.540232	0.627908	0.666671	0.822784	0.500003	0.89474	0.739131	0.714288	0.566266	0.820893	0.448716	0.699999	0.673077	0.666667	0.63441	0.586957	0.822222	0.448278	0.513045	0.969389	0.697248	0.588237	0.634404	0.609756	1	0.536841	0.63158	0.631069	0.659794	0.489131	0.77381	0.987952	0.658824	0.815794	0.523258	0.721648	0.897962	0.588238	0.673469	0.738638	0.697479	0.626373	0.402439	0.927837	0.504346	0.813186	0.616435	0.719515
0.537636	0.593407	0.367817	0.511628	0.761906	0.822784	0.523812	0.842109	0.7971	0.670328	0.759037	0.701494	0.730771	0.85	0.509615	0.818182	0.763443	0.597826	0.777778	0.540229	0.826088	0.95918	0.513759	0.663864	0.677419	0.902442	0.512817	0.694736	0.63158	0.708737	0.515463	0.826087	0.678575	0.614457	0.800001	0.828952	0.46512	0.587631	0.887759	0.450982	0.969389	0.454544	0.722689	0.736265	0.743904	0.587631	0.530432	0.758243	0.602737	0.817073
0.849466	0.450548	0.793104	0.581398	0.678575	1	0.702384	0.657897	0.826085	0.64835	0.951809	0.880593	0.435896	0.85	0.721157	0.656566	0.752691	0.521741	0.555557	0.965513	0.652176	0.79592	0.788988	0.663864	0.580643	0.670736	0.782052	0.42105	0.757897	0.485437	0.567008	0.71739	0.785715	0.843372	0.494118	0.592109	0.720933	0.670103	0.755104	0.450982	0.857142	0.715911	0.529409	0.835164	0.512192	0.907219	0.686953	0.538463	0.643839	0.780488
0.763442	0.527469	0.862073	0.697673	0.702384	0.759495	0.750001	0.723685	0.739131	0.725277	0.566266	0.97015	0.858972	0.630001	0.730772	0.50505	0.698924	0.565218	0.711114	0.965513	0.686957	0.969389	0.587155	0.630252	0.559138	0.64634	0.666665	0.747366	0.57895	0.766992	0.618553	0.586954	0.821428	0.590362	0.705881	0.684212	1	0.54639	0.62245	0.862749	0.663265	0.477271	0.689076	1	0.817073	0.690721	0.599999	0.78022	0.835614	0.536587
0.569893	0.681316	0.988506	0.465117	0.690479	0.594937	0.642856	0.842109	0.826085	0.64835	0.939761	0.791044	0.807692	0.709999	0.596156	0.929295	0.655914	0.68478	0.822222	0.816093	0.582608	0.755099	0.614678	0.630252	0.720428	0.841462	0.897433	0.599997	0.557893	0.699028	0.525772	0.630436	0.833332	0.674697	0.741174	0.736842	0.558141	0.659794	0.591839	0.578434	0.734697	0.727275	1	0.670328	0.743904	0.793816	0.608695	0.670328	0.767123	0.890241
0.569893	0.791209	0.66667	0.651163	0.785715	0.607595	1	0.578952	0.739131	0.64835	0.975904	0.895518	0.641024	0.409998	0.769233	0.636365	0.698924	0.576088	0.8	0.494253	0.791306	0.785711	0.752292	0.55462	0.827957	0.548782	0.846152	0.68421	0.494737	0.631069	0.690721	0.739128	0.761906	0.722888	0.529411	0.828952	0.68605	0.731962	0.673469	0.705886	0.938777	0.681822	0.596638	0.802198	0.804878	0.855669	0.513041	0.857147	0.520547	0.634145
0.688175	0.703294	0.655177	0.581398	0.726193	0.772153	0.583334	0.868424	0.768115	0.879119	0.626505	0.805968	0.487183	0.709999	0.836538	0.757578	0.731186	0.673911	0.766668	0.793099	0.400001	1	0.614678	0.756302	0.645162	0.487808	0.935893	0.78947	0.63158	0.631069	0.742266	0.869564	0.750001	0.891564	0.447061	1	0.523258	0.608249	0.826531	0.67647	0.734697	0.715911	0.672266	0.593407	0.597561	0.886601	0.408692	0.934068	0.835614	0.682924
0.838709	0.824175	0.678164	0.651163	0.809524	0.835442	0.761906	0.842109	0.5942	0.637362	0.698798	0.686562	0.461537	0.519999	0.951924	0.626264	0.731186	0.630434	0.611111	0.712642	0.64348	0.857142	0.623852	0.781512	0.881719	0.634145	0.871793	0.505263	0.715788	0.417473	0.84536	0.608698	0.857141	0.783133	0.564704	0.565788	0.73256	0.865978	0.785716	0.647059	0.806123	0.522729	0.512603	0.571429	0.768294	0.649485	0.791302	0.901102	0.616435	0.609756
0.795699	0.64835	0.517244	0.790699	0.595238	0.607595	0.678575	0.763158	0.898546	0.725277	0.674697	0.791044	0.730771	0.719998	0.5	0.707069	0.731186	0.641303	0.811111	1	0.591304	0.765303	0.72477	0.537814	1	0.548782	0.743585	0.747366	0.736845	0.611652	0.628862	0.902172	0.726193	0.867468	0.400004	0.789473	0.965117	0.628867	0.806123	0.539219	0.62245	0.590909	0.672266	0.659339	0.792683	0.680412	0.660867	0.571429	0.71233	0.682924
[truncated: 5,000 more columns]
